# Supplementary material for: Auto-inhibition of PRC2 by the broadly expressed long isoform of AEBP2
Source: EMBO J. 2025 Oct 30;44(23):6979–7020. doi: 10.1038/s44318-025-00616-9 (PMC12669776; doi:10.1038/s44318-025-00616-9)
Supplement: Supplementary file 2 — Dataset EV1 [file 44318_2025_616_MOESM2_ESM.xlsx]

## Sheet: Dataset legend
Dataset EV1: Primers. Indicated are the CRISPR sgRNAs and ChIP-qPCR primers.

## Sheet: AEBP2 CRISPR sgRNAs
AEBP2 CRISPR sgRNAs
Aebp2L KO (LKO)	sgRNA
long_g1.1	GTCAGGCTGCACACGCGCTA
long_g2.1	GCCGCGCTGCTGTTGAACGG
Aebp2S KO (SKO)	sgRNA
short_g3.1	TCCTGCCTCACAAAAAGGGA
short_g4.1	AGAGCGGTTAGAGCCCTCAA
Aebp2 KO	sgRNA
common_1	CTAATCTCAAAGCATTGCAG
common_2	AATGGACACAGTGACTCCCA

## Sheet: ChIP-qPCR primers
ChIP-qPCR primer	Forward	Reverse
mWnt1	GTCATCTCCAGGGCATAGGC	TCTGGTGCTGACCTACGGTA
mSix3.1	AGGGGGAAGGATGCCAAATG	GCGAGATGCAGCAAATCCAG
mTlx1.1	CATACACCTCGGCCTTCCTC	GCACGGAGCTCAGGGAATAA
mHoxB13_Int	TCAATGTGCTGCCTTCTTCC	TTCGGCTTGTGACTTGCAAG
mGapdh	AGTGTGCACCAAGGACATCCAG	CCCATTTTACTCGGGAAGCAG
mT	TCCGCAGAGTGACCCTTTTTC	TACCCAACAGCCACCTTCACTTC

## Sheet: TetO system sequences
List of primers for ChIP-qPCR
Amplicon	Forward primer	Reverse primer
-3.1 kb	TAACCCAAGGTTTGCAAGGG	GGCAGAATGATACCAGCCAA
-1.2 kb	CGGAAGCTGTGAAGTACCAA	GCAGTTAACATTCTGCCAGC
+0.3 kb	AACCGGTGCCTAGAGAAGGT	CACGGCGACTACTGCACTTA
+1.5 kb	GGTGTTGTCCCAATTCTGGT	ACCATAAGTCAGGGTGGTCA
+2.8 kb	ATATCCTCAGCACCGGACTC	AGGATCTTCTGGCTGGTACA
Hoxd9	GGATAATCGCCTAGGTGTGACTTAG	CATCTCTTCTTGCCTCTCTGGG
Evx2	CGCAGCCCATCATTAAGAC	CGGACAAACTGGAGAACCTC
IAP	CTCCATGTGCTCTGCCTTCC	CCCCGTCCCTTTTTTAGGAGA
List of TetR AEBP2 fusion plasmids
ZEA1	AEBP2L_EF1a-mcherry-P2A-TetR-2xGGGS- FLAG-IRES-Hygro
ZEA2	AEBP2S_EF1a-mcherry-P2A-TetR-2xGGGS- FLAG-IRES-Hygro
ZEA3	AEBP2Lmt5_EF1a-mcherry-P2A-TetR-2xGGGS- FLAG-IRES-Hygro
ZEA4	AEBP2Lmt9_EF1a-mcherry-P2A-TetR-2xGGGS- FLAG-IRES-Hygro
gRNA sequence
Suz12	AGTCCCTACTGGTAAAAAGC
