# Supplementary material for: Auto-inhibition of PRC2 by the broadly expressed long isoform of AEBP2
Source: EMBO J. 2025 Oct 30;44(23):6979–7020. doi: 10.1038/s44318-025-00616-9 (PMC12669776; doi:10.1038/s44318-025-00616-9)
Supplement: Supplementary file 3 — Dataset EV2 [file 44318_2025_616_MOESM3_ESM.xlsx]

## Sheet: Dataset legend
Dataset EV2: Promoter and CAGE-seq sample information. Indicated are the transcription start sites (TSS) within the AEBP2 locus and their classifications, together with the mouse and human CAGE-seq sample information.

## Sheet: Mouse TSS information
Build: mm9
AEBP2 isoform classification	Coordinates	CAGE peak ID	CAGE-seq peak description	Transcript(s) (which 5' end is the nearest to the CAGE-seq peak)	Entrez gene ID as associated with the transcript(s)	Uniprot (protein) ID that is associated with the transcript
short	chr6:140571128..140571148,+	p10@Aebp2	CAGE_peak_10_at_Aebp2_5end	-35bp_to_NM_178803,uc009eoi.1_5end	entrezgene:11569	uniprot:Q9Z248
short	chr6:140571161..140571180,+	p11@Aebp2	CAGE_peak_11_at_Aebp2_5end	-3bp_to_NM_178803,uc009eoi.1_5end	entrezgene:11569	uniprot:Q9Z248
short	chr6:140571216..140571229,+	p12@Aebp2	CAGE_peak_12_at_Aebp2_5end	32bp_to_NM_178803,uc009eoi.1_5end	entrezgene:11569	uniprot:Q9Z248
long	chr6:140571997..140572136,+	p1@Aebp2	CAGE_peak_1_at_Aebp2_5end	0bp_to_ENSMUST00000087614_5end	entrezgene:11569	uniprot:Q9Z248
long	chr6:140572167..140572236,+	p2@Aebp2	CAGE_peak_2_at_Aebp2_5end	0bp_to_ENSMUST00000111845,ENSMUST00000160288,ENSMUST00000162203,NM_001005605,uc009eoj.1,uc009eok.1_5end	entrezgene:11569	uniprot:Q9Z248,uniprot:E9Q7B4
long	chr6:140572352..140572382,+	p3@Aebp2	CAGE_peak_3_at_Aebp2_5end	142bp_to_ENSMUST00000162203,uc009eok.1_5end	entrezgene:11569	uniprot:Q9Z248
long	chr6:140572419..140572432,+	p13@Aebp2	CAGE_peak_13_at_Aebp2_5end	209bp_to_ENSMUST00000162203,uc009eok.1_5end	entrezgene:11569	uniprot:Q9Z248
excluded (AK048414)	chr6:140599604..140599638,+	p14@Aebp2	CAGE_peak_14_at_Aebp2_5end	-160bp_to_AK048414_5end	entrezgene:11569

## Sheet: Human TSS information
Build: hg19
AEBP2 isoform classification	Coordinates	CAGE peak ID	CAGE-seq peak description	Transcript(s) (which 5' end is the nearest to the CAGE-seq peak)	Entrez gene ID as associated with the transcript(s)	hgnc (gene symbol) id associated with the transcript	Uniprot (protein) ID that is associated with the transcript
short	chr12:19556947..19556956,+	p14@AEBP2	CAGE_peak_14_at_AEBP2_5end	-22bp_to_ENST00000538425_5end	entrezgene:121536	HGNC:24051	uniprot:F5GZR7
short	chr12:19556960..19556982,+	p10@AEBP2	CAGE_peak_10_at_AEBP2_5end	0bp_to_ENST00000538425_5end	entrezgene:121536	HGNC:24051	uniprot:F5GZR7
short	chr12:19556998..19557013,+	p6@AEBP2	CAGE_peak_6_at_AEBP2_5end	0bp_to_ENST00000541908_5end	entrezgene:121536	HGNC:24051	uniprot:G5EA50
long	chr12:19592405..19592492,+	p2@AEBP2	CAGE_peak_2_at_AEBP2_5end	-115bp_to_ENST00000398864,NM_001114176,NM_153207,uc001ree.2,uc001ref.2_5end	entrezgene:121536	HGNC:24051	uniprot:Q6ZN18
long	chr12:19592493..19592524,+	p3@AEBP2	CAGE_peak_3_at_AEBP2_5end	-83bp_to_ENST00000398864,NM_001114176,NM_153207,uc001ree.2,uc001ref.2_5end	entrezgene:121536	HGNC:24051	uniprot:Q6ZN18
long	chr12:19592563..19592585,+	p5@AEBP2	CAGE_peak_5_at_AEBP2_5end	-22bp_to_ENST00000398864,NM_001114176,NM_153207,uc001ree.2,uc001ref.2_5end	entrezgene:121536	HGNC:24051	uniprot:Q6ZN18
long	chr12:19592602..19592648,+	p1@AEBP2	CAGE_peak_1_at_AEBP2_5end	0bp_to_ENST00000266508,ENST00000398864,ENST00000435841,NM_001114176,NM_153207,uc001ree.2,uc001ref.2_5end	entrezgene:121536	HGNC:24051	uniprot:Q6ZN18,uniprot:B3KXA1
long	chr12:19592847..19592882,+	p8@AEBP2	CAGE_peak_8_at_AEBP2_5end	33bp_to_AB209384_5end	entrezgene:121536	HGNC:24051	uniprot:Q6ZN18
short	chr12:19593515..19593573,+	p9@AEBP2	CAGE_peak_9_at_AEBP2_5end	0bp_to_ENST00000360995,uc001reg.1_5end	entrezgene:121536	HGNC:24051	uniprot:Q6ZN18
excluded (could be either isoforms)	chr12:19671171..19671175,+	p4@AEBP2	CAGE_peak_4_at_AEBP2_5end	0bp_to_AK025788_5end	entrezgene:121536	HGNC:24051

## Sheet: Mouse samples
Tissues	Dataset
cerebellum	cerebellar granule cells, embryo e13, biol_rep3 (e13r3).cnhs14146.13534-145g6
cerebellum	cerebellar granule cells, embryo e15, biol_rep1 (e15r1).cnhs14162.13535-145g7
cerebellum	cerebellar granule cells, embryo e15, biol_rep2 (e15r2).cnhs14163.13536-145g8
cerebellum	cerebellar granule cells, embryo e15, biol_rep3 (e15r3).cnhs14164.13537-145g9
cerebellum	cerebellar granule cells, embryo e18, biol_rep1 (e18r1).cnhs14165.13538-145h1
cerebellum	cerebellar granule cells, embryo e18, biol_rep2 (e18r2).cnhs14166.13539-145h2
cerebellum	cerebellar granule cells, embryo e18, biol_rep3 (e13r3).cnhs14167.13540-145h3
cerebellum	cerebellum, adult.cnhs10494.15-8b2
cerebellum	cerebellum, embryo e11, biol_rep1 (e11r1).cnhs12956.10114-102e6
cerebellum	cerebellum, embryo e11, biol_rep2 (e11r2).cnhs13002.10126-102f9
cerebellum	cerebellum, embryo e11, biol_rep3 (e11r3).cnhs13014.10138-102h3
cerebellum	cerebellum, embryo e12, biol_rep1 (e12r1).cnhs12957.10115-102e7
cerebellum	cerebellum, embryo e12, biol_rep2 (e12r2).cnhs13003.10127-102g1
cerebellum	cerebellum, embryo e12, biol_rep3 (e12r3).cnhs13015.10139-102h4
cerebellum	cerebellum, embryo e13, biol_rep1 (e13r1).cnhs12958.10116-102e8
cerebellum	cerebellum, embryo e13, biol_rep2 (e13r2).cnhs13004.10128-102g2
cerebellum	cerebellum, embryo e13, biol_rep3 (e13r3).cnhs13016.10140-102h5
cerebellum	cerebellum, embryo e14, biol_rep1 (e14r1).cnhs12960.10117-102e9
cerebellum	cerebellum, embryo e14, biol_rep2 (e14r2).cnhs13005.10129-102g3
cerebellum	cerebellum, embryo e14, biol_rep3 (e14r3).cnhs13017.10141-102h6
cerebellum	cerebellum, embryo e15, biol_rep1 (e15r1).cnhs12961.10118-102f1
cerebellum	cerebellum, embryo e15, biol_rep2 (e15r2).cnhs13006.10130-102g4
cerebellum	cerebellum, embryo e15, biol_rep3 (e15r3).cnhs13018.10142-102h7
cerebellum	cerebellum, embryo e16, biol_rep1 (e16r1).cnhs13000.10119-102f2
cerebellum	cerebellum, embryo e16, biol_rep2 (e16r2).cnhs13007.10131-102g5
cerebellum	cerebellum, embryo e16, biol_rep3 (e16r3).cnhs13019.10143-102h8
cerebellum	cerebellum, embryo e17, biol_rep1 (e17r1).cnhs12818.10120-102f3
cerebellum	cerebellum, embryo e17, biol_rep2 (e17r2).cnhs13008.10132-102g6
cerebellum	cerebellum, embryo e17, biol_rep3 (e17r3).cnhs13020.10144-102h9
cerebellum	cerebellum, embryo e18, biol_rep1 (e18r1).cnhs12962.10121-102f4
cerebellum	cerebellum, embryo e18, biol_rep2 (e18r2).cnhs13009.10133-102g7
cerebellum	cerebellum, embryo e18, biol_rep3 (e18r3).cnhs13021.10145-102i1
cerebellum	cerebellum, neonate n00, biol_rep1 (p0r1).cnhs12963.10122-102f5
cerebellum	cerebellum, neonate n00, biol_rep2 (p0r2).cnhs13010.10134-102g8
cerebellum	cerebellum, neonate n00, biol_rep3 (p0r3).cnhs13022.10146-102i2
cerebellum	cerebellum, neonate n03, biol_rep1 (p3r1).cnhs13001.10123-102f6
cerebellum	cerebellum, neonate n03, biol_rep2 (p3r2).cnhs13011.10135-102g9
cerebellum	cerebellum, neonate n03, biol_rep3 (p3r3).cnhs13024.10147-102i3
cerebellum	cerebellum, neonate n06, biol_rep1 (p6r1).cnhs12819.10124-102f7
cerebellum	cerebellum, neonate n06, biol_rep2 (p6r2).cnhs13012.10136-102h1
cerebellum	cerebellum, neonate n06, biol_rep3 (p6r3).cnhs13025.10148-102i4
cerebellum	cerebellum, neonate n09, biol_rep1 (p9r1).cnhs12820.10125-102f8
cerebellum	cerebellum, neonate n09, biol_rep2 (p9r2).cnhs13013.10137-102h2
cerebellum	cerebellum, neonate n09, biol_rep3 (p9r3).cnhs13026.10149-102i5
cerebellum	cerebellum, neonate n30.cnhs11135.1395-42i2
ESC	es-46c embryonic stem cells, neuronal differentiation, day00, biol_rep1.cnhs14104.14357-155i1
ESC	es-46c embryonic stem cells, neuronal differentiation, day00, biol_rep2.cnhs14109.14362-155i6
ESC	es-46c embryonic stem cells, neuronal differentiation, day01, biol_rep1.cnhs14105.14358-155i2
ESC	es-46c embryonic stem cells, neuronal differentiation, day01, biol_rep2.cnhs14110.14363-155i7
ESC	es-ert2 embryonic stem cells, tamoxifen treated, 48hr, biol_rep1.cnhs14101.14354-155h7
ESC	es-ert2 embryonic stem cells, tamoxifen treated, 48hr, biol_rep2.cnhs14102.14355-155h8
ESC	es-ert2 embryonic stem cells, tamoxifen treated, 48hr, biol_rep3.cnhs14103.14356-155h9
ESC	es-ert2 embryonic stem cells, untreated control, 48hr, biol_rep1.cnhs14098.14351-155h4
ESC	es-ert2 embryonic stem cells, untreated control, 48hr, biol_rep2.cnhs14099.14352-155h5
ESC	es-ert2 embryonic stem cells, untreated control, 48hr, biol_rep3.cnhs14100.14353-155h6
ESC	es-os25 embryonic stem cells, dmso control, biol_rep1.cnhs14085.14339-155g1
ESC	es-os25 embryonic stem cells, dmso control, biol_rep2.cnhs14086.14340-155g2
ESC	es-os25 embryonic stem cells, dmso control, biol_rep3.cnhs14087.14341-155g3
ESC	es-os25 embryonic stem cells, kd for exosomal component exosc3, biol_rep1.cnhs14118.14371-156a6
ESC	es-os25 embryonic stem cells, kd for exosomal component exosc3, biol_rep2.cnhs14119.14372-156a7
ESC	es-os25 embryonic stem cells, kd for exosomal component exosc5, biol_rep1.cnhs14121.14373-156a8
ESC	es-os25 embryonic stem cells, kd for exosomal component exosc5, biol_rep2.cnhs14122.14374-156a9
ESC	es-os25 embryonic stem cells, aminitin treatment for 7hr, biol_rep1.cnhs14094.14348-155h1
ESC	es-os25 embryonic stem cells, aminitin treatment for 7hr, biol_rep2.cnhs14095.14349-155h2
ESC	es-os25 embryonic stem cells, aminitin treatment for 7hr, biol_rep3.cnhs14097.14350-155h3
ESC	es-os25 embryonic stem cells, flavopiridol treatment, 01hr, biol_rep1.cnhs14088.14342-155g4
ESC	es-os25 embryonic stem cells, flavopiridol treatment, 01hr, biol_rep2.cnhs14089.14343-155g5
ESC	es-os25 embryonic stem cells, flavopiridol treatment, 01hr, biol_rep3.cnhs14090.14344-155g6
ESC	es-os25 embryonic stem cells, scrambled sirna control, biol_rep1.cnhs14116.14369-156a4
ESC	es-os25 embryonic stem cells, scrambled sirna control, biol_rep2.cnhs14117.14370-156a5
ESC	es-os25 embryonic stem cells, untreated control, biol_rep1.cnhs14091.14345-155g7
ESC	es-os25 embryonic stem cells, untreated control, biol_rep2.cnhs14092.14346-155g8
ESC	es-os25 embryonic stem cells, untreated control, biol_rep3.cnhs14093.14347-155g9
ESC	es-os25 embryonic stem cells, untreated sirna control, biol_rep1.cnhs14114.14367-156a2
ESC	es-os25 embryonic stem cells, untreated sirna control, biol_rep2.cnhs14115.14368-156a3
glial	astrocytes, donor1.cnhs11915.11710-123b9
glial	mouse astrocytes - cerebellar, donor1.cnhs13077.11708-123b7
glial	mouse astrocytes - cerebellar, donor2.cnhs12076.11550-120c2
glial	mouse astrocytes - hippocampus, donor1.cnhs12129.11709-123b8
glial	mouse astrocytes - hippocampus, donor2.cnhs12077.11551-120c3
glial	mouse astrocytes - hippocampus, donor3.cnhs12106.11632-122c3
glial	mouse astrocytes, donor2.cnhs12078.11552-120c4
glial	mouse astrocytes, donor3.cnhs12107.11633-122c4
glial	mouse microglia, donor1.cnhs12629.11718-123c8
glial	mouse microglia, donor2.cnhs12634.11736-123e8
glial	mouse microglia, donor3.cnhs12617.11641-122d3
glial	mouse schwann, donor1.cnhs12507.11728-123d9
glial	mouse schwann, donor2.cnhs12573.11746-123f9
glial	mouse schwann, donor3.cnhs12115.11651-122e4
heart	heart, embryo e11.cnhs10586.331-24e9
heart	heart, embryo e12.cnhs11015.353-12f5
heart	heart, embryo e13.cnhs11013.376-3i9
heart	heart, embryo e14.cnhs10597.403-26d4
heart	heart, embryo e15.cnhs11017.431-16c8
heart	heart, embryo e16.cnhs11021.457-17c6
heart	heart, embryo e17.cnhs11025.479-18e5
heart	heart, embryo e18.cnhs11030.1283-20g3
heart	heart, neonate n00.cnhs11213.639-21e3
heart	heart, neonate n03.cnhs11221.1349-25i2
heart	heart, neonate n10.cnhs11118.749-24g1
heart	heart, neonate n16.cnhs11209.782-15g1
heart	heart, neonate n20.cnhs11127.821-26i6
heart	heart, neonate n25.cnhs11196.1351-25d3
heart	heart, neonate n30.cnhs11202.1390-42d2
hepatic	mouse hepatic sinusoidal endothelial cells, donor1.cnhs13209.11830-124g3
hepatic	mouse hepatic stellate cells (lipocyte), donor1.cnhs13196.11825-124f7
hepatic	mouse hepatocyte, donor1.cnhs13078.11714-123c4
hepatic	mouse hepatocyte, donor3.cnhs12615.11637-122c8
hepatic	mouse hepatocyte, donor5.cnhs14553.11821-124f3
hepatic	mouse hepatocyte, donor6.cnhs13090.11822-124f4
hepatic	mouse hepatocyte, donor7.cnhs14554.11823-124f5
hepatic	mouse hepatocyte, donor8.cnhs13091.11824-124f6
hepatic	hematopoietic stem cell, fetal liver derived, embryo e12.5.cnhs14153.11953-126b9
hepatic	hematopoietic stem cell, fetal liver derived, embryo e14.5.cnhs14154.11954-126c1
hepatic	hematopoietic stem cell, fetal liver derived, embryo e19.5.cnhs14155.11955-126c2
hepatic	hepatic stellate cells, partial hepatectomy, 01week, biol_rep1.cnhs14517.13622-146h4
hepatic	hepatic stellate cells, partial hepatectomy, 02hr, biol_rep1.cnhs14393.13613-146g4
hepatic	hepatic stellate cells, partial hepatectomy, 30hr, biol_rep1.cnhs14511.13616-146g7
hepatic	hepatic stellate cells, partial hepatectomy, 30hr, biol_rep2.cnhs14512.13617-146g8
hepatic	hepatic stellate cells, partial hepatectomy, 30hr, biol_rep3.cnhs14513.13618-146g9
hepatic	hepatic stellate cells, partial hepatectomy, 48hr, biol_rep1.cnhs14514.13619-146h1
hepatic	hepatic stellate cells, partial hepatectomy, 48hr, biol_rep2.cnhs14515.13620-146h2
hepatic	hepatic stellate cells, partial hepatectomy, 48hr, biol_rep3.cnhs14516.13621-146h3
hepatic	hepatic stellate cells, sham operation, biol_rep1.cnhs14390.13610-146g1
hepatic	hepatic stellate cells, sham operation, biol_rep2.cnhs14391.13611-146g2
hepatic	hepatic stellate cells, sham operation, biol_rep3.cnhs14392.13612-146g3
hepatic	hepatocytes, partial hepatectomy, 02hr, biol_rep1.cnhs14450.13583-146d1
hepatic	hepatocytes, partial hepatectomy, 02hr, biol_rep2.cnhs14451.13584-146d2
hepatic	hepatocytes, partial hepatectomy, 02hr, biol_rep3.cnhs14452.13585-146d3
hepatic	hepatocytes, partial hepatectomy, 30hr, biol_rep1.cnhs14453.13586-146d4
hepatic	hepatocytes, partial hepatectomy, 30hr, biol_rep2.cnhs14454.13587-146d5
hepatic	hepatocytes, partial hepatectomy, 30hr, biol_rep3.cnhs14455.13588-146d6
hepatic	hepatocytes, partial hepatectomy, 48hr, biol_rep1.cnhs14456.13589-146d7
hepatic	hepatocytes, partial hepatectomy, 48hr, biol_rep2.cnhs14458.13590-146d8
hepatic	hepatocytes, partial hepatectomy, 48hr, biol_rep3.cnhs14459.13591-146d9
hepatic	hepatocytes, partial hepatectomy, week01, biol_rep1.cnhs14460.13592-146e1
hepatic	hepatocytes, partial hepatectomy, week01, biol_rep2.cnhs14461.13593-146e2
hepatic	hepatocytes, partial hepatectomy, week01, biol_rep3.cnhs14462.13594-146e3
hepatic	hepatocytes, sham operation, biol_rep1.cnhs14447.13580-146c7
hepatic	hepatocytes, sham operation, biol_rep2.cnhs14448.13581-146c8
hepatic	hepatocytes, sham operation, biol_rep3.cnhs14449.13582-146c9
hepatic	liver sinusoidal endothelial cells, partial hepatectomy, 01week, biol_rep1.cnhs14508.13607-146f7
hepatic	liver sinusoidal endothelial cells, partial hepatectomy, 01week, biol_rep2.cnhs14509.13608-146f8
hepatic	liver sinusoidal endothelial cells, partial hepatectomy, 01week, biol_rep3.cnhs14510.13609-146f9
hepatic	liver sinusoidal endothelial cells, partial hepatectomy, 02hr, biol_rep1.cnhs14504.13598-146e7
hepatic	liver sinusoidal endothelial cells, partial hepatectomy, 02hr, biol_rep2.cnhs14399.13599-146e8
hepatic	liver sinusoidal endothelial cells, partial hepatectomy, 02hr, biol_rep3.cnhs14400.13600-146e9
hepatic	liver sinusoidal endothelial cells, partial hepatectomy, 30hr, biol_rep1.cnhs14402.13601-146f1
hepatic	liver sinusoidal endothelial cells, partial hepatectomy, 30hr, biol_rep2.cnhs14403.13602-146f2
hepatic	liver sinusoidal endothelial cells, partial hepatectomy, 30hr, biol_rep3.cnhs14506.13603-146f3
hepatic	liver sinusoidal endothelial cells, partial hepatectomy, 48hr, biol_rep1.cnhs14404.13604-146f4
hepatic	liver sinusoidal endothelial cells, partial hepatectomy, 48hr, biol_rep2.cnhs14405.13605-146f5
hepatic	liver sinusoidal endothelial cells, partial hepatectomy, 48hr, biol_rep3.cnhs14507.13606-146f6
hepatic	liver sinusoidal endothelial cells, sham operation, biol_rep1.cnhs14503.13595-146e4
hepatic	liver sinusoidal endothelial cells, sham operation, biol_rep2.cnhs14502.13596-146e5
hepatic	liver sinusoidal endothelial cells, sham operation, biol_rep3.cnhs14398.13597-146e6
hepatic	liver, adult pregnant day01.cnhs10466.508-5b2
hepatic	liver, embryo e12.cnhs10601.355-15f8
hepatic	liver, embryo e13.cnhs10524.378-3h6
hepatic	liver, embryo e14.cnhs10594.409-16e1
hepatic	liver, embryo e15.cnhs10520.433-16d7
hepatic	liver, embryo e16.cnhs10523.462-17f5
hepatic	liver, embryo e17.cnhs10510.481-18a3
hepatic	liver, embryo e18.cnhs10579.499-43g4
hepatic	liver, neonate n00.cnhs11117.641-24f4
hepatic	liver, neonate n03.cnhs11123.1345-25g2
hepatic	liver, neonate n06.cnhs11101.684-20a8
hepatic	liver, neonate n07.cnhs11103.716-20h2
hepatic	liver, neonate n10.cnhs11115.751-24b9
hepatic	liver, neonate n20.cnhs11220.823-25a3
hepatic	liver, neonate n25.cnhs11198.1368-26h1
hepatic	liver, neonate n30.cnhs11106.1382-42d1
HSC	pre-hematopoietic stem cell, aorta-gonad-mesonephros (agm) region derived, embryo e9.5.cnhs14149.11948-126b4
HSC	hematopoietic stem cell, aorta-gonad-mesonephros (agm) region derived, embryo e10.5.cnhs14374.11949-126b5
HSC	hematopoietic stem cell, bone marrow derived, adult 2years.cnhs14157.11958-126c5
HSC	hematopoietic stem cell, bone marrow derived, newborn 2-3months.cnhs14156.11957-126c4
HSC	hematopoietic stem cell, fetal liver derived, embryo e12.5.cnhs14153.11953-126b9
HSC	hematopoietic stem cell, fetal liver derived, embryo e14.5.cnhs14154.11954-126c1
HSC	hematopoietic stem cell, fetal liver derived, embryo e19.5.cnhs14155.11955-126c2
HSC	hematopoietic stem cell, placenta derived, embryo e11.5.cnhs14152.11952-126b8
HSC	hematopoietic stem cell,aorta-gonad-mesonephros (agm) region derived, embryo e11.5.cnhs14151.11951-126b7
intestine	intestine, adult.cnhs10496.178-9a3
intestine	intestine, embryo e12.cnhs11019.1251-16i5
intestine	intestine, embryo e13.cnhs11010.381-16d5
intestine	intestine, embryo e15.cnhs10602.976-16d8
intestine	intestine, embryo e16.cnhs10585.463-22h4
intestine	intestine, embryo e17.cnhs10582.482-18d3
intestine	intestine, embryo e18.cnhs10526.1289-20f7
intestine	intestine, neonate n00.cnhs11126.644-26d1
intestine	intestine, neonate n01.cnhs11192.1322-23e9
intestine	intestine, neonate n06.cnhs11102.688-20b8
intestine	intestine, neonate n07.cnhs11095.720-20f2
intestine	intestine, neonate n10.cnhs11098.755-23a5
intestine	intestine, neonate n20.cnhs11187.827-18d1
intestine	intestine, neonate n25.cnhs11121.1352-25e3
intestine	intestine, neonate n30.cnhs11131.1384-42g1
intestine	small intestine, neonate n16.cnhs11114.790-21i1
kidney	kidney, embryo e14.cnhs10606.411-4i9
kidney	kidney, embryo e15.cnhs10997.434-16f8
kidney	kidney, embryo e16.cnhs10584.464-22a5
kidney	kidney, embryo e17.cnhs11028.483-18i2
kidney	kidney, embryo e18.cnhs11001.1288-20c7
kidney	kidney, neonate n00.cnhs11214.646-21g7
kidney	kidney, neonate n10.cnhs11206.758-6d5
kidney	kidney, neonate n20.cnhs11113.832-19i1
kidney	kidney, neonate n25.cnhs11122.1353-25f3
kidney	kidney, neonate n30.cnhs11203.1385-42h1
liver	hematopoietic stem cell, fetal liver derived, embryo e12.5.cnhs14153.11953-126b9
liver	hematopoietic stem cell, fetal liver derived, embryo e14.5.cnhs14154.11954-126c1
liver	hematopoietic stem cell, fetal liver derived, embryo e19.5.cnhs14155.11955-126c2
liver	liver sinusoidal endothelial cells, partial hepatectomy, 01week, biol_rep1.cnhs14508.13607-146f7
liver	liver sinusoidal endothelial cells, partial hepatectomy, 01week, biol_rep2.cnhs14509.13608-146f8
liver	liver sinusoidal endothelial cells, partial hepatectomy, 01week, biol_rep3.cnhs14510.13609-146f9
liver	liver sinusoidal endothelial cells, partial hepatectomy, 02hr, biol_rep1.cnhs14504.13598-146e7
liver	liver sinusoidal endothelial cells, partial hepatectomy, 02hr, biol_rep2.cnhs14399.13599-146e8
liver	liver sinusoidal endothelial cells, partial hepatectomy, 02hr, biol_rep3.cnhs14400.13600-146e9
liver	liver sinusoidal endothelial cells, partial hepatectomy, 30hr, biol_rep1.cnhs14402.13601-146f1
liver	liver sinusoidal endothelial cells, partial hepatectomy, 30hr, biol_rep2.cnhs14403.13602-146f2
liver	liver sinusoidal endothelial cells, partial hepatectomy, 30hr, biol_rep3.cnhs14506.13603-146f3
liver	liver sinusoidal endothelial cells, partial hepatectomy, 48hr, biol_rep1.cnhs14404.13604-146f4
liver	liver sinusoidal endothelial cells, partial hepatectomy, 48hr, biol_rep2.cnhs14405.13605-146f5
liver	liver sinusoidal endothelial cells, partial hepatectomy, 48hr, biol_rep3.cnhs14507.13606-146f6
liver	liver sinusoidal endothelial cells, sham operation, biol_rep1.cnhs14503.13595-146e4
liver	liver sinusoidal endothelial cells, sham operation, biol_rep2.cnhs14502.13596-146e5
liver	liver sinusoidal endothelial cells, sham operation, biol_rep3.cnhs14398.13597-146e6
liver	liver, adult pregnant day01.cnhs10466.508-5b2
liver	liver, embryo e12.cnhs10601.355-15f8
liver	liver, embryo e13.cnhs10524.378-3h6
liver	liver, embryo e14.cnhs10594.409-16e1
liver	liver, embryo e15.cnhs10520.433-16d7
liver	liver, embryo e16.cnhs10523.462-17f5
liver	liver, embryo e17.cnhs10510.481-18a3
liver	liver, embryo e18.cnhs10579.499-43g4
liver	liver, neonate n00.cnhs11117.641-24f4
liver	liver, neonate n03.cnhs11123.1345-25g2
liver	liver, neonate n06.cnhs11101.684-20a8
liver	liver, neonate n07.cnhs11103.716-20h2
liver	liver, neonate n10.cnhs11115.751-24b9
liver	liver, neonate n20.cnhs11220.823-25a3
liver	liver, neonate n25.cnhs11198.1368-26h1
liver	liver, neonate n30.cnhs11106.1382-42d1
lung	lung, adult.cnhs10474.28-22b1
lung	lung, embryo e12.cnhs10522.354-16g2
lung	lung, embryo e14.cnhs10604.404-26f8
lung	lung, embryo e15.cnhs11020.432-17c5
lung	lung, embryo e16.cnhs10998.458-17b6
lung	lung, embryo e17.cnhs10605.480-44a6
lung	lung, embryo e18.cnhs10583.1287-20i6
lung	lung, neonate n00.cnhs11224.640-42c6
lung	lung, neonate n06.cnhs11212.683-20e5
lung	lung, neonate n07.cnhs11111.715-19a3
lung	lung, neonate n10.cnhs11219.750-23e6
lung	lung, neonate n20.cnhs11109.822-18a4
lung	lung, neonate n25.cnhs11119.1359-25c7
lung	lung, neonate n30.cnhs11133.1394-42h2
macrophage	granulocyte macrophage progenitor gmp, biol_rep1.cnhs12206.12123-128c8
macrophage	granulocyte macrophage progenitor gmp, biol_rep2.cnhs12202.12126-128d2
macrophage	granulocyte macrophage progenitor gmp, biol_rep3.cnhs11928.12129-128d5
macrophage	macrophage, tb infection, non stimulated bmdm, with mtb, 028hr(004h after stimulation), biol_rep4.cnhs14347.3972-173i4
macrophage	macrophage, tb infection, non stimulated bmdm, with mtb, 036hr(012h after stimulation), biol_rep4.cnhs14348.3973-173a5
macrophage	macrophage, tb infection, non stimulated bmdm, with mtb, 048hr(024h after stimulation), biol_rep4.cnhs14349.3974-173b5
macrophage	macrophage, tb infection, non stimulated bmdm, with mtb, 072hr(048h after stimulation), biol_rep4.cnhs14350.3975-173c5
macrophage	macrophage, tb infection, non stimulated bmdm, with mtb, 120hr(096h after stimulation), biol_rep4.cnhs14351.3976-173d5
macrophage	macrophage, tb infection, non stimulated bmdm, without mtb, 024hr, biol_rep4.cnhs14342.3967-173d4
macrophage	macrophage, tb infection, non-stimulated bmdm, with mtb, 028hr(004h after stimulation), biol_rep1.cnhs11507.3607-170c6
macrophage	macrophage, tb infection, non-stimulated bmdm, with mtb, 028hr(004h after stimulation), biol_rep2.cnhs11582.3679-171c6
macrophage	macrophage, tb infection, non-stimulated bmdm, with mtb, 036hr(012h after stimulation), biol_rep1.cnhs11508.3608-170d6
macrophage	macrophage, tb infection, non-stimulated bmdm, with mtb, 036hr(012h after stimulation), biol_rep2.cnhs11583.3680-171d6
macrophage	macrophage, tb infection, non-stimulated bmdm, with mtb, 048hr(024h after stimulation), biol_rep1.cnhs11509.3609-170e6
macrophage	macrophage, tb infection, non-stimulated bmdm, with mtb, 048hr(024h after stimulation), biol_rep2.cnhs11584.3681-171e6
macrophage	macrophage, tb infection, non-stimulated bmdm, with mtb, 072hr(048h after stimulation), biol_rep1.cnhs11510.3610-170f6
macrophage	macrophage, tb infection, non-stimulated bmdm, with mtb, 072hr(048h after stimulation), biol_rep2.cnhs11585.3682-171f6
macrophage	macrophage, tb infection, non-stimulated bmdm, with mtb, 120hr(096h after stimulation), biol_rep1.cnhs11511.3611-170g6
macrophage	macrophage, tb infection, non-stimulated bmdm, with mtb, 120hr(096h after stimulation), biol_rep2.cnhs11586.3683-171g6
macrophage	macrophage, tb infection, non-stimulated bmdm, without mtb, 004hr, biol_rep3.cnhs11633.3705-172b1
macrophage	macrophage, tb infection, non-stimulated bmdm, without mtb, 006hr, biol_rep3.cnhs11634.3706-172c1
macrophage	macrophage, tb infection, non-stimulated bmdm, without mtb, 012hr, biol_rep3.cnhs11635.3707-172d1
macrophage	macrophage, tb infection, non-stimulated bmdm, without mtb, 024hr, biol_rep1.cnhs11458.3561-170b1
macrophage	macrophage, tb infection, non-stimulated bmdm, without mtb, 024hr, biol_rep2.cnhs11533.3633-171b1
macrophage	macrophage, tb infection, non-stimulated bmdm, without mtb, 024hr, biol_rep3.cnhs11636.3708-172e1
macrophage	macrophage, tb infection, non-stimulated bmdm, without mtb, 028hr, biol_rep1.cnhs11459.3562-170c1
macrophage	macrophage, tb infection, non-stimulated bmdm, without mtb, 028hr, biol_rep2.cnhs11534.3634-171c1
macrophage	macrophage, tb infection, non-stimulated bmdm, without mtb, 028hr, biol_rep3.cnhs11637.3709-172f1
macrophage	macrophage, tb infection, non-stimulated bmdm, without mtb, 036hr, biol_rep1.cnhs11460.3563-170d1
macrophage	macrophage, tb infection, non-stimulated bmdm, without mtb, 036hr, biol_rep2.cnhs11535.3635-171d1
macrophage	macrophage, tb infection, non-stimulated bmdm, without mtb, 036hr, biol_rep3.cnhs14298.3710-172g1
macrophage	macrophage, tb infection, non-stimulated bmdm, without mtb, 048hr, biol_rep1.cnhs11461.3564-170e1
macrophage	macrophage, tb infection, non-stimulated bmdm, without mtb, 048hr, biol_rep2.cnhs11536.3636-171e1
macrophage	macrophage, tb infection, non-stimulated bmdm, without mtb, 048hr, biol_rep3.cnhs14299.3711-172h1
macrophage	macrophage, tb infection, non-stimulated bmdm, without mtb, 072hr, biol_rep1.cnhs11462.3565-170f1
macrophage	macrophage, tb infection, non-stimulated bmdm, without mtb, 072hr, biol_rep2.cnhs11537.3637-171f1
macrophage	macrophage, tb infection, non-stimulated bmdm, without mtb, 072hr, biol_rep3.cnhs14300.3712-172i1
macrophage	macrophage, tb infection, non-stimulated bmdm, without mtb, 120hr, biol_rep1.cnhs11463.3566-170g1
macrophage	macrophage, tb infection, non-stimulated bmdm, without mtb, 120hr, biol_rep2.cnhs11538.3638-171g1
macrophage	macrophage, tb infection, non-stimulated bmdm, without mtb, 120hr, biol_rep3.cnhs14301.3713-172a2
macrophage	macrophage, tb infection, stimulated bmdm+ifng(camph), with mtb, 028hr(004h after stimulation), biol_rep1.cnhs11512.3612-170h6
macrophage	macrophage, tb infection, stimulated bmdm+ifng(camph), with mtb, 028hr(004h after stimulation), biol_rep2.cnhs11587.3684-171h6
macrophage	macrophage, tb infection, stimulated bmdm+ifng(camph), with mtb, 028hr(004h after stimulation), biol_rep4.cnhs14352.3977-173e5
macrophage	macrophage, tb infection, stimulated bmdm+ifng(camph), with mtb, 036hr(012h after stimulation), biol_rep1.cnhs11513.3613-170i6
macrophage	macrophage, tb infection, stimulated bmdm+ifng(camph), with mtb, 036hr(012h after stimulation), biol_rep2.cnhs11588.3685-171i6
macrophage	macrophage, tb infection, stimulated bmdm+ifng(camph), with mtb, 036hr(012h after stimulation), biol_rep4.cnhs14353.3978-173f5
macrophage	macrophage, tb infection, stimulated bmdm+ifng(camph), with mtb, 048hr(024h after stimulation), biol_rep1.cnhs11514.3614-170a7
macrophage	macrophage, tb infection, stimulated bmdm+ifng(camph), with mtb, 048hr(024h after stimulation), biol_rep2.cnhs11614.3686-171a7
macrophage	macrophage, tb infection, stimulated bmdm+ifng(camph), with mtb, 048hr(024h after stimulation), biol_rep4.cnhs14354.3979-173g5
macrophage	macrophage, tb infection, stimulated bmdm+ifng(camph), with mtb, 072hr(048h after stimulation), biol_rep1.cnhs11515.3615-170b7
macrophage	macrophage, tb infection, stimulated bmdm+ifng(camph), with mtb, 072hr(048h after stimulation), biol_rep2.cnhs11615.3687-171b7
macrophage	macrophage, tb infection, stimulated bmdm+ifng(camph), with mtb, 072hr(048h after stimulation), biol_rep4.cnhs14355.3980-173h5
macrophage	macrophage, tb infection, stimulated bmdm+ifng(camph), with mtb, 120hr(096h after stimulation), biol_rep1.cnhs11516.3616-170c7
macrophage	macrophage, tb infection, stimulated bmdm+ifng(camph), with mtb, 120hr(096h after stimulation), biol_rep2.cnhs11616.3688-171c7
macrophage	macrophage, tb infection, stimulated bmdm+ifng(camph), with mtb, 120hr(096h after stimulation), biol_rep4.cnhs14356.3981-173i5
macrophage	macrophage, tb infection, stimulated bmdm+ifng(camph), without mtb, 002hr, biol_rep1.cnhs11464.3567-170h1
macrophage	macrophage, tb infection, stimulated bmdm+ifng(camph), without mtb, 002hr, biol_rep2.cnhs11539.3639-171h1
macrophage	macrophage, tb infection, stimulated bmdm+ifng(camph), without mtb, 002hr, biol_rep3.cnhs11638.3714-172b2
macrophage	macrophage, tb infection, stimulated bmdm+ifng(camph), without mtb, 004hr, biol_rep1.cnhs11465.3568-170i1
macrophage	macrophage, tb infection, stimulated bmdm+ifng(camph), without mtb, 004hr, biol_rep2.cnhs11540.3640-171i1
macrophage	macrophage, tb infection, stimulated bmdm+ifng(camph), without mtb, 004hr, biol_rep3.cnhs11639.3715-172c2
macrophage	macrophage, tb infection, stimulated bmdm+ifng(camph), without mtb, 006hr, biol_rep1.cnhs11466.3569-170a2
macrophage	macrophage, tb infection, stimulated bmdm+ifng(camph), without mtb, 006hr, biol_rep2.cnhs11541.3641-171a2
macrophage	macrophage, tb infection, stimulated bmdm+ifng(camph), without mtb, 006hr, biol_rep3.cnhs11640.3716-172d2
macrophage	macrophage, tb infection, stimulated bmdm+ifng(camph), without mtb, 012hr, biol_rep1.cnhs11467.3570-170b2
macrophage	macrophage, tb infection, stimulated bmdm+ifng(camph), without mtb, 012hr, biol_rep2.cnhs11542.3642-171b2
macrophage	macrophage, tb infection, stimulated bmdm+ifng(camph), without mtb, 012hr, biol_rep3.cnhs11641.3717-172e2
macrophage	macrophage, tb infection, stimulated bmdm+ifng(camph), without mtb, 024hr, biol_rep1.cnhs11468.3571-170c2
macrophage	macrophage, tb infection, stimulated bmdm+ifng(camph), without mtb, 024hr, biol_rep2.cnhs11543.3643-171c2
macrophage	macrophage, tb infection, stimulated bmdm+ifng(camph), without mtb, 024hr, biol_rep3 .cnhs11642.3718-172f2
macrophage	macrophage, tb infection, stimulated bmdm+ifng(camph), without mtb, 024hr, biol_rep4.cnhs14343.3968-173e4
macrophage	macrophage, tb infection, stimulated bmdm+ifng(camph), without mtb, 028hr, biol_rep1.cnhs11469.3572-170d2
macrophage	macrophage, tb infection, stimulated bmdm+ifng(camph), without mtb, 028hr, biol_rep2.cnhs11547.3644-171d2
macrophage	macrophage, tb infection, stimulated bmdm+ifng(camph), without mtb, 028hr, biol_rep3.cnhs11643.3719-172g2
macrophage	macrophage, tb infection, stimulated bmdm+ifng(camph), without mtb, 036hr, biol_rep1.cnhs11470.3573-170e2
macrophage	macrophage, tb infection, stimulated bmdm+ifng(camph), without mtb, 036hr, biol_rep2.cnhs11548.3645-171e2
macrophage	macrophage, tb infection, stimulated bmdm+ifng(camph), without mtb, 036hr, biol_rep3.cnhs14302.3720-172h2
macrophage	macrophage, tb infection, stimulated bmdm+ifng(camph), without mtb, 048hr, biol_rep1.cnhs11471.3574-170f2
macrophage	macrophage, tb infection, stimulated bmdm+ifng(camph), without mtb, 048hr, biol_rep2.cnhs11549.3646-171f2
macrophage	macrophage, tb infection, stimulated bmdm+ifng(camph), without mtb, 048hr, biol_rep3.cnhs14303.3721-172i2
macrophage	macrophage, tb infection, stimulated bmdm+ifng(camph), without mtb, 072hr, biol_rep1.cnhs11472.3575-170g2
macrophage	macrophage, tb infection, stimulated bmdm+ifng(camph), without mtb, 072hr, biol_rep2.cnhs11550.3647-171g2
macrophage	macrophage, tb infection, stimulated bmdm+ifng(camph), without mtb, 072hr, biol_rep3.cnhs14304.3722-172a3
macrophage	macrophage, tb infection, stimulated bmdm+ifng(camph), without mtb, 120hr, biol_rep1.cnhs11473.3576-170h2
macrophage	macrophage, tb infection, stimulated bmdm+ifng(camph), without mtb, 120hr, biol_rep2.cnhs11551.3648-171h2
macrophage	macrophage, tb infection, stimulated bmdm+ifng(camph), without mtb, 120hr, biol_rep3.cnhs14305.3723-172b3
macrophage	macrophage, tb infection, stimulated bmdm+il-13(aamph), with mtb, 028hr(004h after stimulation), biol_rep1.cnhs11517.3617-170d7
macrophage	macrophage, tb infection, stimulated bmdm+il-13(aamph), with mtb, 028hr(004h after stimulation), biol_rep2.cnhs11617.3689-171d7
macrophage	macrophage, tb infection, stimulated bmdm+il-13(aamph), with mtb, 028hr(004h after stimulation), biol_rep4.cnhs14357.3982-173a6
macrophage	macrophage, tb infection, stimulated bmdm+il-13(aamph), with mtb, 036hr(012h after stimulation), biol_rep1.cnhs11518.3618-170e7
macrophage	macrophage, tb infection, stimulated bmdm+il-13(aamph), with mtb, 036hr(012h after stimulation), biol_rep2.cnhs11618.3690-171e7
macrophage	macrophage, tb infection, stimulated bmdm+il-13(aamph), with mtb, 048hr(024h after stimulation), biol_rep1.cnhs11519.3619-170f7
macrophage	macrophage, tb infection, stimulated bmdm+il-13(aamph), with mtb, 048hr(024h after stimulation), biol_rep2.cnhs11619.3691-171f7
macrophage	macrophage, tb infection, stimulated bmdm+il-13(aamph), with mtb, 048hr(024h after stimulation), biol_rep4.cnhs14359.3984-173c6
macrophage	macrophage, tb infection, stimulated bmdm+il-13(aamph), with mtb, 072hr(048h after stimulation), biol_rep1.cnhs11520.3620-170g7
macrophage	macrophage, tb infection, stimulated bmdm+il-13(aamph), with mtb, 072hr(048h after stimulation), biol_rep2.cnhs11620.3692-171g7
macrophage	macrophage, tb infection, stimulated bmdm+il-13(aamph), with mtb, 072hr(048h after stimulation), biol_rep4.cnhs14360.3985-173d6
macrophage	macrophage, tb infection, stimulated bmdm+il-13(aamph), with mtb, 120hr(096h after stimulation), biol_rep1.cnhs11521.3621-170h7
macrophage	macrophage, tb infection, stimulated bmdm+il-13(aamph), with mtb, 120hr(096h after stimulation), biol_rep2.cnhs11621.3693-171h7
macrophage	macrophage, tb infection, stimulated bmdm+il-13(aamph), with mtb, 120hr(096h after stimulation), biol_rep4.cnhs14361.3986-173e6
macrophage	macrophage, tb infection, stimulated bmdm+il-13(aamph), without mtb, 002hr, biol_rep1.cnhs11474.3577-170i2
macrophage	macrophage, tb infection, stimulated bmdm+il-13(aamph), without mtb, 002hr, biol_rep2.cnhs11552.3649-171i2
macrophage	macrophage, tb infection, stimulated bmdm+il-13(aamph), without mtb, 002hr, biol_rep3.cnhs11644.3724-172c3
macrophage	macrophage, tb infection, stimulated bmdm+il-13(aamph), without mtb, 004hr, biol_rep1.cnhs11475.3578-170a3
macrophage	macrophage, tb infection, stimulated bmdm+il-13(aamph), without mtb, 004hr, biol_rep2.cnhs11553.3650-171a3
macrophage	macrophage, tb infection, stimulated bmdm+il-13(aamph), without mtb, 004hr, biol_rep3.cnhs11645.3725-172d3
macrophage	macrophage, tb infection, stimulated bmdm+il-13(aamph), without mtb, 006hr, biol_rep1.cnhs11476.3579-170b3
macrophage	macrophage, tb infection, stimulated bmdm+il-13(aamph), without mtb, 006hr, biol_rep2.cnhs11554.3651-171b3
macrophage	macrophage, tb infection, stimulated bmdm+il-13(aamph), without mtb, 006hr, biol_rep3.cnhs11646.3726-172e3
macrophage	macrophage, tb infection, stimulated bmdm+il-13(aamph), without mtb, 012hr, biol_rep1.cnhs11477.3580-170c3
macrophage	macrophage, tb infection, stimulated bmdm+il-13(aamph), without mtb, 012hr, biol_rep2.cnhs11555.3652-171c3
macrophage	macrophage, tb infection, stimulated bmdm+il-13(aamph), without mtb, 012hr, biol_rep3.cnhs11647.3727-172f3
macrophage	macrophage, tb infection, stimulated bmdm+il-13(aamph), without mtb, 024hr, biol_rep1.cnhs11478.3581-170d3
macrophage	macrophage, tb infection, stimulated bmdm+il-13(aamph), without mtb, 024hr, biol_rep2.cnhs11556.3653-171d3
macrophage	macrophage, tb infection, stimulated bmdm+il-13(aamph), without mtb, 024hr, biol_rep3.cnhs11648.3728-172g3
macrophage	macrophage, tb infection, stimulated bmdm+il-13(aamph), without mtb, 024hr, biol_rep4.cnhs14344.3969-173f4
macrophage	macrophage, tb infection, stimulated bmdm+il-13(aamph), without mtb, 028hr, biol_rep1.cnhs11479.3582-170e3
macrophage	macrophage, tb infection, stimulated bmdm+il-13(aamph), without mtb, 028hr, biol_rep2.cnhs11557.3654-171e3
macrophage	macrophage, tb infection, stimulated bmdm+il-13(aamph), without mtb, 028hr, biol_rep3.cnhs11649.3729-172h3
macrophage	macrophage, tb infection, stimulated bmdm+il-13(aamph), without mtb, 036hr, biol_rep1.cnhs11480.3583-170f3
macrophage	macrophage, tb infection, stimulated bmdm+il-13(aamph), without mtb, 036hr, biol_rep2.cnhs11558.3655-171f3
macrophage	macrophage, tb infection, stimulated bmdm+il-13(aamph), without mtb, 036hr, biol_rep3.cnhs14306.3730-172i3
macrophage	macrophage, tb infection, stimulated bmdm+il-13(aamph), without mtb, 048hr, biol_rep1.cnhs11481.3584-170g3
macrophage	macrophage, tb infection, stimulated bmdm+il-13(aamph), without mtb, 048hr, biol_rep2.cnhs11559.3656-171g3
macrophage	macrophage, tb infection, stimulated bmdm+il-13(aamph), without mtb, 048hr, biol_rep3.cnhs14307.3731-172a4
macrophage	macrophage, tb infection, stimulated bmdm+il-13(aamph), without mtb, 072hr, biol_rep1.cnhs11482.3585-170h3
macrophage	macrophage, tb infection, stimulated bmdm+il-13(aamph), without mtb, 072hr, biol_rep2.cnhs11560.3657-171h3
macrophage	macrophage, tb infection, stimulated bmdm+il-13(aamph), without mtb, 072hr, biol_rep3.cnhs14308.3732-172b4
macrophage	macrophage, tb infection, stimulated bmdm+il-13(aamph), without mtb, 120hr, biol_rep1.cnhs11483.3586-170i3
macrophage	macrophage, tb infection, stimulated bmdm+il-13(aamph), without mtb, 120hr, biol_rep2.cnhs11561.3658-171i3
macrophage	macrophage, tb infection, stimulated bmdm+il-13(aamph), without mtb, 120hr, biol_rep3.cnhs14309.3733-172c4
macrophage	macrophage, tb infection, stimulated bmdm+il-4(aamph), with mtb, 028hr(004h after stimulation), biol_rep1.cnhs11527.3627-170e8
macrophage	macrophage, tb infection, stimulated bmdm+il-4(aamph), with mtb, 028hr(004h after stimulation), biol_rep2.cnhs11627.3699-171e8
macrophage	macrophage, tb infection, stimulated bmdm+il-4(aamph), with mtb, 028hr(004h after stimulation), biol_rep4.cnhs14367.3992-173b7
macrophage	macrophage, tb infection, stimulated bmdm+il-4(aamph), with mtb, 036hr(012h after stimulation), biol_rep1.cnhs11528.3628-170f8
macrophage	macrophage, tb infection, stimulated bmdm+il-4(aamph), with mtb, 036hr(012h after stimulation), biol_rep2.cnhs11628.3700-171f8
macrophage	macrophage, tb infection, stimulated bmdm+il-4(aamph), with mtb, 036hr(012h after stimulation), biol_rep4.cnhs14368.3993-173c7
macrophage	macrophage, tb infection, stimulated bmdm+il-4(aamph), with mtb, 048hr(024h after stimulation), biol_rep1.cnhs11529.3629-170g8
macrophage	macrophage, tb infection, stimulated bmdm+il-4(aamph), with mtb, 048hr(024h after stimulation), biol_rep2.cnhs11629.3701-171g8
macrophage	macrophage, tb infection, stimulated bmdm+il-4(aamph), with mtb, 048hr(024h after stimulation), biol_rep4.cnhs14369.3994-173d7
macrophage	macrophage, tb infection, stimulated bmdm+il-4(aamph), with mtb, 072hr(048h after stimulation), biol_rep1.cnhs11530.3630-170h8
macrophage	macrophage, tb infection, stimulated bmdm+il-4(aamph), with mtb, 072hr(048h after stimulation), biol_rep2.cnhs11630.3702-171h8
macrophage	macrophage, tb infection, stimulated bmdm+il-4(aamph), with mtb, 072hr(048h after stimulation), biol_rep4.cnhs14370.3995-173e7
macrophage	macrophage, tb infection, stimulated bmdm+il-4(aamph), with mtb, 120hr(096h after stimulation), biol_rep1.cnhs11531.3631-170i8
macrophage	macrophage, tb infection, stimulated bmdm+il-4(aamph), with mtb, 120hr(096h after stimulation), biol_rep2.cnhs11631.3703-171i8
macrophage	macrophage, tb infection, stimulated bmdm+il-4(aamph), with mtb, 120hr(096h after stimulation), biol_rep4.cnhs14371.3996-173f7
macrophage	macrophage, tb infection, stimulated bmdm+il-4(aamph), without mtb, 002hr, biol_rep1.cnhs11494.3597-170b5
macrophage	macrophage, tb infection, stimulated bmdm+il-4(aamph), without mtb, 002hr, biol_rep2.cnhs11572.3669-171b5
macrophage	macrophage, tb infection, stimulated bmdm+il-4(aamph), without mtb, 002hr, biol_rep3.cnhs11655.3744-172e5
macrophage	macrophage, tb infection, stimulated bmdm+il-4(aamph), without mtb, 004hr, biol_rep1.cnhs11495.3598-170c5
macrophage	macrophage, tb infection, stimulated bmdm+il-4(aamph), without mtb, 004hr, biol_rep2.cnhs11573.3670-171c5
macrophage	macrophage, tb infection, stimulated bmdm+il-4(aamph), without mtb, 004hr, biol_rep3.cnhs14259.3745-172f5
macrophage	macrophage, tb infection, stimulated bmdm+il-4(aamph), without mtb, 006hr, biol_rep1.cnhs11496.3599-170d5
macrophage	macrophage, tb infection, stimulated bmdm+il-4(aamph), without mtb, 006hr, biol_rep2.cnhs11574.3671-171d5
macrophage	macrophage, tb infection, stimulated bmdm+il-4(aamph), without mtb, 006hr, biol_rep3.cnhs14260.3746-172g5
macrophage	macrophage, tb infection, stimulated bmdm+il-4(aamph), without mtb, 012hr, biol_rep1.cnhs11497.3600-170e5
macrophage	macrophage, tb infection, stimulated bmdm+il-4(aamph), without mtb, 012hr, biol_rep2.cnhs11575.3672-171e5
macrophage	macrophage, tb infection, stimulated bmdm+il-4(aamph), without mtb, 012hr, biol_rep3.cnhs14261.3747-172h5
macrophage	macrophage, tb infection, stimulated bmdm+il-4(aamph), without mtb, 024hr, biol_rep1.cnhs11498.3601-170f5
macrophage	macrophage, tb infection, stimulated bmdm+il-4(aamph), without mtb, 024hr, biol_rep2.cnhs11576.3673-171f5
macrophage	macrophage, tb infection, stimulated bmdm+il-4(aamph), without mtb, 024hr, biol_rep3.cnhs14262.3748-172i5
macrophage	macrophage, tb infection, stimulated bmdm+il-4(aamph), without mtb, 024hr, biol_rep4.cnhs14346.3971-173h4
macrophage	macrophage, tb infection, stimulated bmdm+il-4(aamph), without mtb, 028hr, biol_rep1.cnhs11502.3602-170g5
macrophage	macrophage, tb infection, stimulated bmdm+il-4(aamph), without mtb, 028hr, biol_rep2.cnhs11577.3674-171g5
macrophage	macrophage, tb infection, stimulated bmdm+il-4(aamph), without mtb, 028hr, biol_rep3.cnhs14263.3749-172a6
macrophage	macrophage, tb infection, stimulated bmdm+il-4(aamph), without mtb, 036hr, biol_rep1.cnhs11503.3603-170h5
macrophage	macrophage, tb infection, stimulated bmdm+il-4(aamph), without mtb, 036hr, biol_rep2.cnhs11578.3675-171h5
macrophage	macrophage, tb infection, stimulated bmdm+il-4(aamph), without mtb, 036hr, biol_rep3.cnhs14264.3750-172b6
macrophage	macrophage, tb infection, stimulated bmdm+il-4(aamph), without mtb, 048hr, biol_rep1.cnhs11504.3604-170i5
macrophage	macrophage, tb infection, stimulated bmdm+il-4(aamph), without mtb, 048hr, biol_rep2.cnhs11579.3676-171i5
macrophage	macrophage, tb infection, stimulated bmdm+il-4(aamph), without mtb, 048hr, biol_rep3.cnhs14265.3751-172c6
macrophage	macrophage, tb infection, stimulated bmdm+il-4(aamph), without mtb, 072hr, biol_rep1.cnhs11505.3605-170a6
macrophage	macrophage, tb infection, stimulated bmdm+il-4(aamph), without mtb, 072hr, biol_rep2.cnhs11580.3677-171a6
macrophage	macrophage, tb infection, stimulated bmdm+il-4(aamph), without mtb, 072hr, biol_rep3.cnhs14266.3752-172d6
macrophage	macrophage, tb infection, stimulated bmdm+il-4(aamph), without mtb, 120hr, biol_rep1.cnhs11506.3606-170b6
macrophage	macrophage, tb infection, stimulated bmdm+il-4(aamph), without mtb, 120hr, biol_rep2.cnhs11581.3678-171b6
macrophage	macrophage, tb infection, stimulated bmdm+il-4(aamph), without mtb, 120hr, biol_rep3.cnhs14267.3753-172e6
macrophage	macrophage, tb infection, stimulated bmdm+il-4/il-13(aamph), with mtb, 028hr(004h after stimulation), biol_rep1.cnhs11522.3622-170i7
macrophage	macrophage, tb infection, stimulated bmdm+il-4/il-13(aamph), with mtb, 028hr(004h after stimulation), biol_rep2.cnhs11622.3694-171i7
macrophage	macrophage, tb infection, stimulated bmdm+il-4/il-13(aamph), with mtb, 028hr(004h after stimulation), biol_rep4.cnhs14362.3987-173f6
macrophage	macrophage, tb infection, stimulated bmdm+il-4/il-13(aamph), with mtb, 036hr(012h after stimulation), biol_rep1.cnhs11523.3623-170a8
macrophage	macrophage, tb infection, stimulated bmdm+il-4/il-13(aamph), with mtb, 036hr(012h after stimulation), biol_rep2.cnhs11623.3695-171a8
macrophage	macrophage, tb infection, stimulated bmdm+il-4/il-13(aamph), with mtb, 036hr(012h after stimulation), biol_rep4.cnhs14363.3988-173g6
macrophage	macrophage, tb infection, stimulated bmdm+il-4/il-13(aamph), with mtb, 048hr(024h after stimulation), biol_rep1.cnhs11524.3624-170b8
macrophage	macrophage, tb infection, stimulated bmdm+il-4/il-13(aamph), with mtb, 048hr(024h after stimulation), biol_rep2.cnhs11624.3696-171b8
macrophage	macrophage, tb infection, stimulated bmdm+il-4/il-13(aamph), with mtb, 048hr(024h after stimulation), biol_rep4.cnhs14364.3989-173h6
macrophage	macrophage, tb infection, stimulated bmdm+il-4/il-13(aamph), with mtb, 072hr(048h after stimulation), biol_rep1.cnhs11525.3625-170c8
macrophage	macrophage, tb infection, stimulated bmdm+il-4/il-13(aamph), with mtb, 072hr(048h after stimulation), biol_rep2.cnhs11625.3697-171c8
macrophage	macrophage, tb infection, stimulated bmdm+il-4/il-13(aamph), with mtb, 072hr(048h after stimulation), biol_rep4.cnhs14365.3990-173i6
macrophage	macrophage, tb infection, stimulated bmdm+il-4/il-13(aamph), with mtb, 120hr(096h after stimulation), biol_rep1.cnhs11526.3626-170d8
macrophage	macrophage, tb infection, stimulated bmdm+il-4/il-13(aamph), with mtb, 120hr(096h after stimulation), biol_rep2.cnhs11626.3698-171d8
macrophage	macrophage, tb infection, stimulated bmdm+il-4/il-13(aamph), with mtb, 120hr(096h after stimulation), biol_rep4.cnhs14366.3991-173a7
macrophage	macrophage, tb infection, stimulated bmdm+il-4/il-13(aamph), without mtb, 002hr, biol_rep1.cnhs11484.3587-170a4
macrophage	macrophage, tb infection, stimulated bmdm+il-4/il-13(aamph), without mtb, 002hr, biol_rep2.cnhs11562.3659-171a4
macrophage	macrophage, tb infection, stimulated bmdm+il-4/il-13(aamph), without mtb, 002hr, biol_rep3.cnhs11650.3734-172d4
macrophage	macrophage, tb infection, stimulated bmdm+il-4/il-13(aamph), without mtb, 004hr, biol_rep1.cnhs11485.3588-170b4
macrophage	macrophage, tb infection, stimulated bmdm+il-4/il-13(aamph), without mtb, 004hr, biol_rep2.cnhs11563.3660-171b4
macrophage	macrophage, tb infection, stimulated bmdm+il-4/il-13(aamph), without mtb, 004hr, biol_rep3.cnhs11651.3735-172e4
macrophage	macrophage, tb infection, stimulated bmdm+il-4/il-13(aamph), without mtb, 006hr, biol_rep1.cnhs11486.3589-170c4
macrophage	macrophage, tb infection, stimulated bmdm+il-4/il-13(aamph), without mtb, 006hr, biol_rep2.cnhs11564.3661-171c4
macrophage	macrophage, tb infection, stimulated bmdm+il-4/il-13(aamph), without mtb, 006hr, biol_rep3.cnhs11652.3736-172f4
macrophage	macrophage, tb infection, stimulated bmdm+il-4/il-13(aamph), without mtb, 012hr, biol_rep1.cnhs11487.3590-170d4
macrophage	macrophage, tb infection, stimulated bmdm+il-4/il-13(aamph), without mtb, 012hr, biol_rep2.cnhs11565.3662-171d4
macrophage	macrophage, tb infection, stimulated bmdm+il-4/il-13(aamph), without mtb, 012hr, biol_rep3.cnhs11653.3737-172g4
macrophage	macrophage, tb infection, stimulated bmdm+il-4/il-13(aamph), without mtb, 024hr, biol_rep1.cnhs11488.3591-170e4
macrophage	macrophage, tb infection, stimulated bmdm+il-4/il-13(aamph), without mtb, 024hr, biol_rep2.cnhs11566.3663-171e4
macrophage	macrophage, tb infection, stimulated bmdm+il-4/il-13(aamph), without mtb, 024hr, biol_rep3.cnhs11654.3738-172h4
macrophage	macrophage, tb infection, stimulated bmdm+il-4/il-13(aamph), without mtb, 024hr, biol_rep4.cnhs14345.3970-173g4
macrophage	macrophage, tb infection, stimulated bmdm+il-4/il-13(aamph), without mtb, 028hr, biol_rep1.cnhs11489.3592-170f4
macrophage	macrophage, tb infection, stimulated bmdm+il-4/il-13(aamph), without mtb, 028hr, biol_rep2.cnhs11567.3664-171f4
macrophage	macrophage, tb infection, stimulated bmdm+il-4/il-13(aamph), without mtb, 028hr, biol_rep3.cnhs14254.3739-172i4
macrophage	macrophage, tb infection, stimulated bmdm+il-4/il-13(aamph), without mtb, 036hr, biol_rep1.cnhs11490.3593-170g4
macrophage	macrophage, tb infection, stimulated bmdm+il-4/il-13(aamph), without mtb, 036hr, biol_rep2.cnhs11568.3665-171g4
macrophage	macrophage, tb infection, stimulated bmdm+il-4/il-13(aamph), without mtb, 036hr, biol_rep3.cnhs14255.3740-172a5
macrophage	macrophage, tb infection, stimulated bmdm+il-4/il-13(aamph), without mtb, 048hr, biol_rep1.cnhs11491.3594-170h4
macrophage	macrophage, tb infection, stimulated bmdm+il-4/il-13(aamph), without mtb, 048hr, biol_rep2.cnhs11569.3666-171h4
macrophage	macrophage, tb infection, stimulated bmdm+il-4/il-13(aamph), without mtb, 048hr, biol_rep3.cnhs14256.3741-172b5
macrophage	macrophage, tb infection, stimulated bmdm+il-4/il-13(aamph), without mtb, 072hr, biol_rep1.cnhs11492.3595-170i4
macrophage	macrophage, tb infection, stimulated bmdm+il-4/il-13(aamph), without mtb, 072hr, biol_rep2.cnhs11570.3667-171i4
macrophage	macrophage, tb infection, stimulated bmdm+il-4/il-13(aamph), without mtb, 072hr, biol_rep3.cnhs14257.3742-172c5
macrophage	macrophage, tb infection, stimulated bmdm+il-4/il-13(aamph), without mtb, 120hr, biol_rep1.cnhs11493.3596-170a5
macrophage	macrophage, tb infection, stimulated bmdm+il-4/il-13(aamph), without mtb, 120hr, biol_rep2.cnhs11571.3668-171a5
macrophage	macrophage, tb infection, stimulated bmdm+il-4/il-13(aamph), without mtb, 120hr, biol_rep3.cnhs14258.3743-172d5
macrophage	macrophage, bone marrow derived, pool1.cnhs11457.3560-170a1
macrophage	macrophage, bone marrow derived, pool2.cnhs11532.3632-171a1
macrophage	macrophage, bone marrow derived, pool3.cnhs11632.3704-172a1
macrophage	macrophage, bone marrow derived.cnhs14136.2171-50h8
Mesenchymal_stem_cells	mouse mesenchymal stem cells - bone marrow derived, donor1.cnhs12628.11717-123c7
Mesenchymal_stem_cells	mouse mesenchymal stem cells - bone marrow derived, donor2.cnhs12633.11735-123e7
Mesenchymal_stem_cells	mouse mesenchymal stem cells - bone marrow derived, donor3.cnhs12616.11640-122d2
Mesenchymal_stem_cells	st2 (mesenchymal stem cells) cells, differentiation to adipocytes, 00hr15min, biol_rep1 (015ma1).cnhs13114.12308-130f4
Mesenchymal_stem_cells	st2 (mesenchymal stem cells) cells, differentiation to adipocytes, 00hr15min, biol_rep2 (015ma2).cnhs13243.12430-132a9
Mesenchymal_stem_cells	st2 (mesenchymal stem cells) cells, differentiation to adipocytes, 00hr15min, biol_rep3 (015ma3).cnhs13292.12552-133f5
Mesenchymal_stem_cells	st2 (mesenchymal stem cells) cells, differentiation to adipocytes, 00hr30min, biol_rep1 (030ma1).cnhs13115.12309-130f5
Mesenchymal_stem_cells	st2 (mesenchymal stem cells) cells, differentiation to adipocytes, 00hr30min, biol_rep2 (030ma2).cnhs13244.12431-132b1
Mesenchymal_stem_cells	st2 (mesenchymal stem cells) cells, differentiation to adipocytes, 00hr30min, biol_rep3 (030ma3).cnhs13293.12553-133f6
Mesenchymal_stem_cells	st2 (mesenchymal stem cells) cells, differentiation to adipocytes, 01hr, biol_rep1 (001ha1).cnhs13116.12310-130f6
Mesenchymal_stem_cells	st2 (mesenchymal stem cells) cells, differentiation to adipocytes, 01hr, biol_rep2 (001ha2).cnhs13245.12432-132b2
Mesenchymal_stem_cells	st2 (mesenchymal stem cells) cells, differentiation to adipocytes, 01hr, biol_rep3 (001ha3).cnhs13295.12554-133f7
Mesenchymal_stem_cells	st2 (mesenchymal stem cells) cells, differentiation to adipocytes, 02hr, biol_rep1 (002ha1).cnhs13117.12311-130f7
Mesenchymal_stem_cells	st2 (mesenchymal stem cells) cells, differentiation to adipocytes, 02hr, biol_rep2 (002ha2).cnhs13247.12433-132b3
Mesenchymal_stem_cells	st2 (mesenchymal stem cells) cells, differentiation to adipocytes, 02hr, biol_rep3 (002ha3).cnhs13296.12555-133f8
Mesenchymal_stem_cells	st2 (mesenchymal stem cells) cells, differentiation to adipocytes, 03hr, biol_rep1 (003ha1).cnhs13118.12312-130f8
Mesenchymal_stem_cells	st2 (mesenchymal stem cells) cells, differentiation to adipocytes, 03hr, biol_rep2 (003ha2).cnhs13248.12434-132b4
Mesenchymal_stem_cells	st2 (mesenchymal stem cells) cells, differentiation to adipocytes, 03hr, biol_rep3 (003ha3).cnhs13297.12556-133f9
Mesenchymal_stem_cells	st2 (mesenchymal stem cells) cells, differentiation to adipocytes, 06hr, biol_rep1 (006ha1).cnhs13120.12313-130f9
Mesenchymal_stem_cells	st2 (mesenchymal stem cells) cells, differentiation to adipocytes, 06hr, biol_rep2 (006ha2).cnhs13249.12435-132b5
Mesenchymal_stem_cells	st2 (mesenchymal stem cells) cells, differentiation to adipocytes, 06hr, biol_rep3 (006ha3).cnhs13298.12557-133g1
Mesenchymal_stem_cells	st2 (mesenchymal stem cells) cells, differentiation to adipocytes, 12hr, biol_rep1 (012ha1).cnhs13121.12314-130g1
Mesenchymal_stem_cells	st2 (mesenchymal stem cells) cells, differentiation to adipocytes, 12hr, biol_rep2 (012ha2).cnhs13250.12436-132b6
Mesenchymal_stem_cells	st2 (mesenchymal stem cells) cells, differentiation to adipocytes, 12hr, biol_rep3 (012ha3).cnhs13299.12558-133g2
Mesenchymal_stem_cells	st2 (mesenchymal stem cells) cells, differentiation to adipocytes, 18hr, biol_rep1 (018ha1).cnhs13122.12315-130g2
Mesenchymal_stem_cells	st2 (mesenchymal stem cells) cells, differentiation to adipocytes, 18hr, biol_rep2 (018ha2).cnhs13251.12437-132b7
Mesenchymal_stem_cells	st2 (mesenchymal stem cells) cells, differentiation to adipocytes, 18hr, biol_rep3 (018ha3).cnhs13300.12559-133g3
Mesenchymal_stem_cells	st2 (mesenchymal stem cells) cells, differentiation to adipocytes, 24hr, biol_rep1 (024ha1).cnhs13123.12316-130g3
Mesenchymal_stem_cells	st2 (mesenchymal stem cells) cells, differentiation to adipocytes, 24hr, biol_rep2 (024ha2).cnhs13252.12438-132b8
Mesenchymal_stem_cells	st2 (mesenchymal stem cells) cells, differentiation to adipocytes, 24hr, biol_rep3 (024ha3).cnhs13301.12560-133g4
Mesenchymal_stem_cells	st2 (mesenchymal stem cells) cells, differentiation to adipocytes, 36hr, biol_rep1 (036ha1).cnhs13124.12317-130g4
Mesenchymal_stem_cells	st2 (mesenchymal stem cells) cells, differentiation to adipocytes, 36hr, biol_rep2 (036ha2).cnhs13253.12439-132b9
Mesenchymal_stem_cells	st2 (mesenchymal stem cells) cells, differentiation to adipocytes, 36hr, biol_rep3 (036ha3).cnhs13302.12561-133g5
Mesenchymal_stem_cells	st2 (mesenchymal stem cells) cells, differentiation to adipocytes, day02, biol_rep1 (048ha1).cnhs13125.12318-130g5
Mesenchymal_stem_cells	st2 (mesenchymal stem cells) cells, differentiation to adipocytes, day02, biol_rep2 (048ha2).cnhs13254.12440-132c1
Mesenchymal_stem_cells	st2 (mesenchymal stem cells) cells, differentiation to adipocytes, day02, biol_rep3 (048ha3).cnhs13303.12562-133g6
Mesenchymal_stem_cells	st2 (mesenchymal stem cells) cells, differentiation to adipocytes, day03, biol_rep1 (072ha1).cnhs13126.12319-130g6
Mesenchymal_stem_cells	st2 (mesenchymal stem cells) cells, differentiation to adipocytes, day03, biol_rep2 (072ha2).cnhs13255.12441-132c2
Mesenchymal_stem_cells	st2 (mesenchymal stem cells) cells, differentiation to adipocytes, day03, biol_rep3 (072ha3).cnhs13304.12563-133g7
Mesenchymal_stem_cells	st2 (mesenchymal stem cells) cells, differentiation to adipocytes, day04, biol_rep1 (096ha1).cnhs13127.12320-130g7
Mesenchymal_stem_cells	st2 (mesenchymal stem cells) cells, differentiation to adipocytes, day04, biol_rep2 (096ha2).cnhs13256.12442-132c3
Mesenchymal_stem_cells	st2 (mesenchymal stem cells) cells, differentiation to adipocytes, day04, biol_rep3 (096ha3).cnhs13305.12564-133g8
Mesenchymal_stem_cells	st2 (mesenchymal stem cells) cells, differentiation to adipocytes, day05, biol_rep1 (120ha1).cnhs13128.12321-130g8
Mesenchymal_stem_cells	st2 (mesenchymal stem cells) cells, differentiation to adipocytes, day05, biol_rep2 (120ha2).cnhs13257.12443-132c4
Mesenchymal_stem_cells	st2 (mesenchymal stem cells) cells, differentiation to adipocytes, day05, biol_rep3 (120ha3).cnhs13306.12565-133g9
Mesenchymal_stem_cells	st2 (mesenchymal stem cells) cells, differentiation to adipocytes, day06, biol_rep1 (144ha1).cnhs13129.12322-130g9
Mesenchymal_stem_cells	st2 (mesenchymal stem cells) cells, differentiation to adipocytes, day06, biol_rep2 (144ha2).cnhs13258.12444-132c5
Mesenchymal_stem_cells	st2 (mesenchymal stem cells) cells, differentiation to adipocytes, day06, biol_rep3 (144ha3).cnhs13307.12566-133h1
Mesenchymal_stem_cells	st2 (mesenchymal stem cells) cells, differentiation to osteocytes, 00hr15min, biol_rep1 (015mb1).cnhs13130.12323-130h1
Mesenchymal_stem_cells	st2 (mesenchymal stem cells) cells, differentiation to osteocytes, 00hr15min, biol_rep2 (015mb2).cnhs13259.12445-132c6
Mesenchymal_stem_cells	st2 (mesenchymal stem cells) cells, differentiation to osteocytes, 00hr15min, biol_rep3 (015mb3).cnhs13308.12567-133h2
Mesenchymal_stem_cells	st2 (mesenchymal stem cells) cells, differentiation to osteocytes, 00hr30min, biol_rep1 (030mb1).cnhs13131.12324-130h2
Mesenchymal_stem_cells	st2 (mesenchymal stem cells) cells, differentiation to osteocytes, 00hr30min, biol_rep2 (030mb2).cnhs13260.12446-132c7
Mesenchymal_stem_cells	st2 (mesenchymal stem cells) cells, differentiation to osteocytes, 00hr30min, biol_rep3 (030mb3).cnhs13309.12568-133h3
Mesenchymal_stem_cells	st2 (mesenchymal stem cells) cells, differentiation to osteocytes, 01hr, biol_rep1 (001hb1).cnhs13132.12325-130h3
Mesenchymal_stem_cells	st2 (mesenchymal stem cells) cells, differentiation to osteocytes, 01hr, biol_rep2 (001hb2).cnhs13261.12447-132c8
Mesenchymal_stem_cells	st2 (mesenchymal stem cells) cells, differentiation to osteocytes, 01hr, biol_rep3 (001hb3).cnhs13310.12569-133h4
Mesenchymal_stem_cells	st2 (mesenchymal stem cells) cells, differentiation to osteocytes, 02hr, biol_rep1 (002hb1).cnhs13133.12326-130h4
Mesenchymal_stem_cells	st2 (mesenchymal stem cells) cells, differentiation to osteocytes, 02hr, biol_rep2 (002hb2).cnhs13262.12448-132c9
Mesenchymal_stem_cells	st2 (mesenchymal stem cells) cells, differentiation to osteocytes, 02hr, biol_rep3 (002hb3).cnhs13311.12570-133h5
Mesenchymal_stem_cells	st2 (mesenchymal stem cells) cells, differentiation to osteocytes, 03hr, biol_rep1 (003hb1).cnhs13134.12327-130h5
Mesenchymal_stem_cells	st2 (mesenchymal stem cells) cells, differentiation to osteocytes, 03hr, biol_rep2 (003hb2).cnhs13263.12449-132d1
Mesenchymal_stem_cells	st2 (mesenchymal stem cells) cells, differentiation to osteocytes, 03hr, biol_rep3 (003hb3).cnhs13312.12571-133h6
Mesenchymal_stem_cells	st2 (mesenchymal stem cells) cells, differentiation to osteocytes, 06hr, biol_rep1 (006hb1).cnhs13135.12328-130h6
Mesenchymal_stem_cells	st2 (mesenchymal stem cells) cells, differentiation to osteocytes, 06hr, biol_rep2 (006hb2).cnhs13264.12450-132d2
Mesenchymal_stem_cells	st2 (mesenchymal stem cells) cells, differentiation to osteocytes, 06hr, biol_rep3 (006hb3).cnhs13313.12572-133h7
Mesenchymal_stem_cells	st2 (mesenchymal stem cells) cells, differentiation to osteocytes, 12hr, biol_rep1 (012hb1).cnhs13136.12329-130h7
Mesenchymal_stem_cells	st2 (mesenchymal stem cells) cells, differentiation to osteocytes, 12hr, biol_rep2 (012hb2).cnhs13265.12451-132d3
Mesenchymal_stem_cells	st2 (mesenchymal stem cells) cells, differentiation to osteocytes, 12hr, biol_rep3 (012hb3).cnhs13314.12573-133h8
Mesenchymal_stem_cells	st2 (mesenchymal stem cells) cells, differentiation to osteocytes, 18hr, biol_rep1 (018hb1).cnhs13137.12330-130h8
Mesenchymal_stem_cells	st2 (mesenchymal stem cells) cells, differentiation to osteocytes, 18hr, biol_rep2 (018hb2).cnhs13266.12452-132d4
Mesenchymal_stem_cells	st2 (mesenchymal stem cells) cells, differentiation to osteocytes, 18hr, biol_rep3 (018hb3).cnhs13315.12574-133h9
Mesenchymal_stem_cells	st2 (mesenchymal stem cells) cells, differentiation to osteocytes, 24hr, biol_rep1 (024hb1).cnhs13138.12331-130h9
Mesenchymal_stem_cells	st2 (mesenchymal stem cells) cells, differentiation to osteocytes, 24hr, biol_rep2 (024hb2).cnhs13267.12453-132d5
Mesenchymal_stem_cells	st2 (mesenchymal stem cells) cells, differentiation to osteocytes, 24hr, biol_rep3 (024hb3).cnhs13316.12575-133i1
Mesenchymal_stem_cells	st2 (mesenchymal stem cells) cells, differentiation to osteocytes, 36hr, biol_rep1 (036hb1).cnhs13139.12332-130i1
Mesenchymal_stem_cells	st2 (mesenchymal stem cells) cells, differentiation to osteocytes, 36hr, biol_rep2 (036hb2).cnhs13268.12454-132d6
Mesenchymal_stem_cells	st2 (mesenchymal stem cells) cells, differentiation to osteocytes, 36hr, biol_rep3 (036hb3).cnhs13317.12576-133i2
Mesenchymal_stem_cells	st2 (mesenchymal stem cells) cells, differentiation to osteocytes, day02, biol_rep1 (048hb1).cnhs13140.12333-130i2
Mesenchymal_stem_cells	st2 (mesenchymal stem cells) cells, differentiation to osteocytes, day02, biol_rep2 (048hb2).cnhs13269.12455-132d7
Mesenchymal_stem_cells	st2 (mesenchymal stem cells) cells, differentiation to osteocytes, day02, biol_rep3 (048hb3).cnhs13319.12577-133i3
Mesenchymal_stem_cells	st2 (mesenchymal stem cells) cells, differentiation to osteocytes, day03, biol_rep1 (072hb1).cnhs13141.12334-130i3
Mesenchymal_stem_cells	st2 (mesenchymal stem cells) cells, differentiation to osteocytes, day03, biol_rep2 (072hb2).cnhs13271.12456-132d8
Mesenchymal_stem_cells	st2 (mesenchymal stem cells) cells, differentiation to osteocytes, day03, biol_rep3 (072hb3).cnhs13320.12578-133i4
Mesenchymal_stem_cells	st2 (mesenchymal stem cells) cells, differentiation to osteocytes, day04, biol_rep1 (096hb1).cnhs13142.12335-130i4
Mesenchymal_stem_cells	st2 (mesenchymal stem cells) cells, differentiation to osteocytes, day04, biol_rep2 (096hb2).cnhs13272.12457-132d9
Mesenchymal_stem_cells	st2 (mesenchymal stem cells) cells, differentiation to osteocytes, day04, biol_rep3 (096hb3).cnhs13321.12579-133i5
Mesenchymal_stem_cells	st2 (mesenchymal stem cells) cells, differentiation to osteocytes, day05, biol_rep1 (120hb1).cnhs13144.12336-130i5
Mesenchymal_stem_cells	st2 (mesenchymal stem cells) cells, differentiation to osteocytes, day05, biol_rep2 (120hb2).cnhs13273.12458-132e1
Mesenchymal_stem_cells	st2 (mesenchymal stem cells) cells, differentiation to osteocytes, day05, biol_rep3 (120hb3).cnhs13322.12580-133i6
Mesenchymal_stem_cells	st2 (mesenchymal stem cells) cells, differentiation to osteocytes, day06, biol_rep1 (144hb1).cnhs11940.12337-130i6
Mesenchymal_stem_cells	st2 (mesenchymal stem cells) cells, differentiation to osteocytes, day06, biol_rep2 (144hb2).cnhs13274.12459-132e2
Mesenchymal_stem_cells	st2 (mesenchymal stem cells) cells, differentiation to osteocytes, day06, biol_rep3 (144hb3).cnhs13323.12581-133i7
Mesenchymal_stem_cells	st2 (mesenchymal stem cells) cells, medium change (without induction), 00hr, biol_rep1 (000hc4).cnhs11939.12338-130i7
Mesenchymal_stem_cells	st2 (mesenchymal stem cells) cells, medium change (without induction), 00hr, biol_rep2 (000hc5).cnhs13275.12460-132e3
Mesenchymal_stem_cells	st2 (mesenchymal stem cells) cells, medium change (without induction), 00hr, biol_rep3 (000hc6).cnhs13324.12582-133i8
Mesenchymal_stem_cells	st2 (mesenchymal stem cells) cells, medium change (without induction), day06, biol_rep1 (144hc1).cnhs14197.12347-131a7
Mesenchymal_stem_cells	st2 (mesenchymal stem cells) cells, medium change (without induction), day06, biol_rep2 (144hc2).cnhs14198.12469-132f3
Mesenchymal_stem_cells	st2 (mesenchymal stem cells) cells, medium change (without induction), day06, biol_rep3 (144hc3).cnhs14199.12591-134a8
muscle	forelimb, embryo e11.cnhs10596.335-25e2
muscle	forelimb, embryo e12.cnhs10600.359-14h2
muscle	forelimb, embryo e13.cnhs10589.384-1e2
muscle	forelimb, embryo e14.cnhs10577.413-26a8
muscle	forelimb, embryo e15.cnhs11007.437-20e7
muscle	forelimb, embryo e17.cnhs10598.1517-43c4
muscle	forelimb, embryo e18.cnhs11008.1520-43b5
natural_helper_cells	natural helper cells, il2 treated, day15, biol_rep1, tech_rep1.cnhs12576.12247-129h6
natural_helper_cells	natural helper cells, il2 treated, day15, biol_rep1, tech_rep2.cnhs14330.12247-129h6
natural_helper_cells	natural helper cells, il2 treated, day15, biol_rep1, tech_rep3.cnhs14378.12247-129h6
natural_helper_cells	natural helper cells, il2 treated, day15, biol_rep2, tech_rep1.cnhs12508.12248-129h7
natural_helper_cells	natural helper cells, il2 treated, day15, biol_rep2, tech_rep2.cnhs14334.12248-129h7
natural_helper_cells	natural helper cells, il2 treated, day15, biol_rep2, tech_rep3.cnhs14388.12248-129h7
natural_helper_cells	natural helper cells, il2 treated, day15, biol_rep3, tech_rep1.cnhs12509.12249-129h8
natural_helper_cells	natural helper cells, il2 treated, day15, biol_rep3, tech_rep2.cnhs14335.12249-129h8
natural_helper_cells	natural helper cells, il2 treated, day15, biol_rep3, tech_rep3.cnhs14389.12249-129h8
natural_helper_cells	natural helper cells, il33 treated, 01hr, biol_rep1, tech_rep1.cnhs12579.12253-129i3
natural_helper_cells	natural helper cells, il33 treated, 01hr, biol_rep1, tech_rep2.cnhs14332.12253-129i3
natural_helper_cells	natural helper cells, il33 treated, 01hr, biol_rep1, tech_rep3.cnhs14383.12253-129i3
natural_helper_cells	natural helper cells, il33 treated, 01hr, biol_rep2, tech_rep2.cnhs14338.12254-129i4
natural_helper_cells	natural helper cells, il33 treated, 01hr, biol_rep2, tech_rep3.cnhs14384.12254-129i4
natural_helper_cells	natural helper cells, il33 treated, 01hr, biol_rep3, tech_rep2.cnhs14339.12255-129i5
natural_helper_cells	natural helper cells, il33 treated, 01hr, biol_rep3, tech_rep3.cnhs14380.12255-129i5
natural_helper_cells	natural helper cells, il33 treated, day02, biol_rep1, tech_rep2.cnhs14336.12250-129h9
natural_helper_cells	natural helper cells, il33 treated, day02, biol_rep1, tech_rep3.cnhs14386.12250-129h9
natural_helper_cells	natural helper cells, il33 treated, day02, biol_rep2, tech_rep2.cnhs14337.12251-129i1
natural_helper_cells	natural helper cells, il33 treated, day02, biol_rep2, tech_rep3.cnhs14385.12251-129i1
natural_helper_cells	natural helper cells, il33 treated, day02, biol_rep3, tech_rep1.cnhs12578.12252-129i2
natural_helper_cells	natural helper cells, il33 treated, day02, biol_rep3, tech_rep2.cnhs14331.12252-129i2
natural_helper_cells	natural helper cells, il33 treated, day02, biol_rep3, tech_rep3.cnhs14379.12252-129i2
natural_helper_cells	natural helper cells, naive, biol_rep1, tech_rep2.cnhs14340.12256-129i6
natural_helper_cells	natural helper cells, naive, biol_rep1, tech_rep3.cnhs14381.12256-129i6
natural_helper_cells	natural helper cells, naive, biol_rep2, tech_rep1.cnhs12515.12257-129i7
natural_helper_cells	natural helper cells, naive, biol_rep2, tech_rep2.cnhs14341.12257-129i7
natural_helper_cells	natural helper cells, naive, biol_rep2, tech_rep3.cnhs14382.12257-129i7
natural_helper_cells	natural helper cells, naive, biol_rep3, tech_rep1.cnhs12580.12258-129i8
natural_helper_cells	natural helper cells, naive, biol_rep3, tech_rep2.cnhs14333.12258-129i8
natural_helper_cells	natural helper cells, naive, biol_rep3, tech_rep3.cnhs14387.12258-129i8
neonate	adrenal gland, neonate n00.cnhs11191.1311-23c1
neonate	adrenal gland, neonate n25.cnhs11223.1377-27i3
neonate	bone (os femoris), neonate n02.cnhs11227.1985-43f5
neonate	bone (os femoris), neonate n16.cnhs11225.1525-43a6
neonate	bone (os femoris), neonate n20.cnhs11195.1350-25c3
neonate	cerebellum, neonate n00, biol_rep1 (p0r1).cnhs12963.10122-102f5
neonate	cerebellum, neonate n00, biol_rep2 (p0r2).cnhs13010.10134-102g8
neonate	cerebellum, neonate n00, biol_rep3 (p0r3).cnhs13022.10146-102i2
neonate	cerebellum, neonate n03, biol_rep1 (p3r1).cnhs13001.10123-102f6
neonate	cerebellum, neonate n03, biol_rep2 (p3r2).cnhs13011.10135-102g9
neonate	cerebellum, neonate n03, biol_rep3 (p3r3).cnhs13024.10147-102i3
neonate	cerebellum, neonate n06, biol_rep1 (p6r1).cnhs12819.10124-102f7
neonate	cerebellum, neonate n06, biol_rep2 (p6r2).cnhs13012.10136-102h1
neonate	cerebellum, neonate n06, biol_rep3 (p6r3).cnhs13025.10148-102i4
neonate	cerebellum, neonate n09, biol_rep1 (p9r1).cnhs12820.10125-102f8
neonate	cerebellum, neonate n09, biol_rep2 (p9r2).cnhs13013.10137-102h2
neonate	cerebellum, neonate n09, biol_rep3 (p9r3).cnhs13026.10149-102i5
neonate	cerebellum, neonate n30.cnhs11135.1395-42i2
neonate	corpus striatum, neonate n00.cnhs11226.630-43f1
neonate	cortex, neonate n30.cnhs11107.1392-42f2
neonate	diencephalon, neonate n30.cnhs11201.1388-42b2
neonate	epididymis and seminiferous tubule, neonate n00.cnhs11218.1310-23b1
neonate	epididymis and seminiferous tubule, neonate n30.cnhs11199.1387-42a2
neonate	eyeball, neonate n00.cnhs11207.633-15c6
neonate	eyeball, neonate n01.cnhs11140.1532-43e7
neonate	eyeball, neonate n02.cnhs11205.1551-44g8
neonate	eyeball, neonate n16.cnhs11188.777-19a2
neonate	heart, neonate n00.cnhs11213.639-21e3
neonate	heart, neonate n03.cnhs11221.1349-25i2
neonate	heart, neonate n10.cnhs11118.749-24g1
neonate	heart, neonate n16.cnhs11209.782-15g1
neonate	heart, neonate n20.cnhs11127.821-26i6
neonate	heart, neonate n25.cnhs11196.1351-25d3
neonate	heart, neonate n30.cnhs11202.1390-42d2
neonate	hippocampus, neonate n00.cnhs11228.627-43g1
neonate	intestine, neonate n00.cnhs11126.644-26d1
neonate	intestine, neonate n01.cnhs11192.1322-23e9
neonate	intestine, neonate n06.cnhs11102.688-20b8
neonate	intestine, neonate n07.cnhs11095.720-20f2
neonate	intestine, neonate n10.cnhs11098.755-23a5
neonate	intestine, neonate n20.cnhs11187.827-18d1
neonate	intestine, neonate n25.cnhs11121.1352-25e3
neonate	intestine, neonate n30.cnhs11131.1384-42g1
neonate	kidney, neonate n00.cnhs11214.646-21g7
neonate	kidney, neonate n10.cnhs11206.758-6d5
neonate	kidney, neonate n20.cnhs11113.832-19i1
neonate	kidney, neonate n25.cnhs11122.1353-25f3
neonate	kidney, neonate n30.cnhs11203.1385-42h1
neonate	liver, neonate n00.cnhs11117.641-24f4
neonate	liver, neonate n03.cnhs11123.1345-25g2
neonate	liver, neonate n06.cnhs11101.684-20a8
neonate	liver, neonate n07.cnhs11103.716-20h2
neonate	liver, neonate n10.cnhs11115.751-24b9
neonate	liver, neonate n20.cnhs11220.823-25a3
neonate	liver, neonate n25.cnhs11198.1368-26h1
neonate	liver, neonate n30.cnhs11106.1382-42d1
neonate	lung, neonate n00.cnhs11224.640-42c6
neonate	lung, neonate n06.cnhs11212.683-20e5
neonate	lung, neonate n07.cnhs11111.715-19a3
neonate	lung, neonate n10.cnhs11219.750-23e6
neonate	lung, neonate n20.cnhs11109.822-18a4
neonate	lung, neonate n25.cnhs11119.1359-25c7
neonate	lung, neonate n30.cnhs11133.1394-42h2
neonate	medulla oblongata, neonate n30.cnhs11200.1396-42a3
neonate	muscle (biceps femoris), neonate n30.cnhs11129.1389-42c2
neonate	ovary, neonate n00.cnhs11217.1299-22i4
neonate	pancreas, neonate n00.cnhs11105.645-26g9
neonate	pancreas, neonate n01.cnhs11138.1531-43d7
neonate	pancreas, neonate n02.cnhs11139.1539-43d8
neonate	pancreas, neonate n16.cnhs11136.787-43b6
neonate	pancreas, neonate n25.cnhs11094.1555-45e2
neonate	pancreas, neonate n30.cnhs11182.1548-44h5
neonate	pituitary gland, neonate n00.cnhs11190.1308-22e9
neonate	skin, neonate n00.cnhs11124.650-25g4
neonate	skin, neonate n03.cnhs11215.662-22h3
neonate	skin, neonate n06.cnhs11097.693-20i5
neonate	skin, neonate n10.cnhs11108.762-6c4
neonate	small intestine, neonate n16.cnhs11114.790-21i1
neonate	spleen, neonate n10.cnhs11116.752-24d1
neonate	spleen, neonate n20.cnhs11112.824-19h1
neonate	spleen, neonate n25.cnhs11099.1354-25g3
neonate	stomach, neonate n03.cnhs11193.1340-24b8
neonate	stomach, neonate n07.cnhs11210.718-18a9
neonate	stomach, neonate n25.cnhs11104.1355-25e4
neonate	stomach, neonate n30.cnhs11134.1386-42i1
neonate	testis, neonate n00.cnhs11189.1300-22b7
neonate	testis, neonate n07.cnhs11222.726-26i4
neonate	testis, neonate n10.cnhs11204.763-44d9
neonate	testis, neonate n20.cnhs11110.839-18h3
neonate	testis, neonate n30.cnhs11130.1391-42e2
neonate	thymus, neonate n02.cnhs11181.1541-43f8
neonate	thymus, neonate n03.cnhs11137.2104-43c7
neonate	thymus, neonate n06.cnhs11197.681-26c4
neonate	thymus, neonate n07.cnhs11211.713-19d3
neonate	thymus, neonate n10.cnhs11194.748-24e4
neonate	thymus, neonate n20.cnhs11186.820-7a2
neonate	thymus, neonate n25.cnhs11125.1362-25g7
neonate	thymus, neonate n30.cnhs11132.1393-42g2
neonate	visual cortex - mecp knockout, neonate n15, donor1.cnhs13040.10244-104b1
neonate	visual cortex - mecp knockout, neonate n15, donor2.cnhs13041.10245-104b2
neonate	visual cortex - mecp knockout, neonate n15, donor3.cnhs13821.10350-105d8
neonate	visual cortex - mecp knockout, neonate n30, donor1.cnhs13042.10246-104b3
neonate	visual cortex - mecp knockout, neonate n30, donor2.cnhs13043.10247-104b4
neonate	visual cortex - mecp knockout, neonate n30, donor3.cnhs13044.10248-104b5
neonate	visual cortex - mecp knockout, neonate n60-70, donor1.cnhs13045.10249-104b6
neonate	visual cortex - mecp knockout, neonate n60-70, donor2.cnhs13046.10250-104b7
neonate	visual cortex - mecp knockout, neonate n60-70, donor3.cnhs13048.10251-104b8
neonate	visual cortex - wildtype, neonate n15, donor1.cnhs13031.10235-104a1
neonate	visual cortex - wildtype, neonate n15, donor2.cnhs13032.10236-104a2
neonate	visual cortex - wildtype, neonate n15, donor3.cnhs13033.10237-104a3
neonate	visual cortex - wildtype, neonate n15, donor5.cnhs13820.10349-105d7
neonate	visual cortex - wildtype, neonate n30, donor1.cnhs13034.10238-104a4
neonate	visual cortex - wildtype, neonate n30, donor2.cnhs13035.10239-104a5
neonate	visual cortex - wildtype, neonate n30, donor3.cnhs13036.10240-104a6
neonate	visual cortex - wildtype, neonate n60-70, donor1.cnhs13037.10241-104a7
neonate	visual cortex - wildtype, neonate n60-70, donor2.cnhs13038.10242-104a8
neonate	visual cortex - wildtype, neonate n60-70, donor3.cnhs13039.10243-104a9
neonate	whole body, neonate n00.cnhs10525.657-19c2
neonate	whole body, neonate n01.cnhs10576.659-23c6
neonate	whole body, neonate n06.cnhs10515.692-21d1
neonate	whole body, neonate n10.cnhs10518.761-6b4
neuronal	es-46c derived epistem cells, neuronal differentiation, day05, biol_rep1.cnhs14126.14378-156b4
neuronal	es-46c derived epistem cells, neuronal differentiation, day14, biol_rep1.cnhs14127.14379-156b5
neuronal	es-46c embryonic stem cells, neuronal differentiation, day02, biol_rep1.cnhs14106.14359-155i3
neuronal	es-46c embryonic stem cells, neuronal differentiation, day02, biol_rep2.cnhs14111.14364-155i8
neuronal	es-46c embryonic stem cells, neuronal differentiation, day03, biol_rep1.cnhs14107.14360-155i4
neuronal	es-46c embryonic stem cells, neuronal differentiation, day03, biol_rep2.cnhs14112.14365-155i9
neuronal	es-46c embryonic stem cells, neuronal differentiation, day04, biol_rep1.cnhs14108.14361-155i5
neuronal	es-46c embryonic stem cells, neuronal differentiation, day04, biol_rep2.cnhs14113.14366-156a1
neuronal	mouse neurons - cortical, donor1.cnhs12025.11724-123d5
neuronal	mouse neurons - cortical, donor2.cnhs11947.11742-123f5
neuronal	mouse neurons - cortical, donor3.cnhs12112.11647-122d9
neuronal	mouse neurons - dorsal spinal cord, donor1.cnhs12630.11720-123d1
neuronal	mouse neurons - dorsal spinal cord, donor2.cnhs12635.11738-123f1
neuronal	mouse neurons - dorsal spinal cord, donor3.cnhs12618.11643-122d5
neuronal	mouse neurons - hippocampal, donor1.cnhs12133.11721-123d2
neuronal	mouse neurons - hippocampal, donor2.cnhs12359.11739-123f2
neuronal	mouse neurons - hippocampal, donor3.cnhs12110.11644-122d6
neuronal	mouse neurons - raphe, donor1.cnhs12631.11722-123d3
neuronal	mouse neurons - raphe, donor2.cnhs12636.11740-123f3
neuronal	mouse neurons - raphe, donor3.cnhs12619.11645-122d7
neuronal	mouse neurons - striatal, donor1.cnhs12134.11723-123d4
neuronal	mouse neurons - striatal, donor2.cnhs12360.11741-123f4
neuronal	mouse neurons - striatal, donor3.cnhs12111.11646-122d8
neuronal	mouse neurons - substantia nigra, donor4, tech_rep1.cnhs12612.11489-119e4
neuronal	mouse neurons - substantia nigra, donor5.cnhs12614.11490-119e5
neuronal	mouse neurons - substantia nigra, donor6.cnhs12643.11770-123i6
neuronal	mouse neurons - ventral spinal cord, donor1.cnhs12632.11725-123d6
neuronal	mouse neurons - ventral spinal cord, donor2.cnhs12638.11743-123f6
neuronal	mouse neurons - ventral spinal cord, donor3.cnhs12113.11648-122e1
neuronal	mouse neurons%20-%20substantia nigra, donor4, tech_rep2.cnhs12821.11489-119e4
neuronal	neurons - substantia nigra, donor5, tech_rep2.cnhs12923.11490-119e5
neuronal	cortex, adult.cnhs10473.12-14d5
neuronal	cortex, neonate n30.cnhs11107.1392-42f2
neuronal	neurospheres - enteric neuron derived, biol_rep1.cnhs13087.11810-124e1
neuronal	neurospheres - enteric neuron derived, biol_rep2.cnhs13088.11811-124e2
neuronal	neurospheres - enteric neuron derived, biol_rep3.cnhs13089.11812-124e3
neuronal	neurospheres - parasympathetic neuron derived, biol_rep1.cnhs13084.11807-124d7
neuronal	neurospheres - parasympathetic neuron derived, biol_rep2.cnhs13085.11808-124d8
neuronal	neurospheres - parasympathetic neuron derived, biol_rep3.cnhs13086.11809-124d9
neuronal	neurospheres - sympathetic neuron derived, biol_rep1.cnhs13081.11804-124d4
neuronal	neurospheres - sympathetic neuron derived, biol_rep2.cnhs13082.11805-124d5
neuronal	neurospheres - sympathetic neuron derived, biol_rep3.cnhs13083.11806-124d6
neuronal	visual cortex - mecp knockout, neonate n15, donor1.cnhs13040.10244-104b1
neuronal	visual cortex - mecp knockout, neonate n15, donor2.cnhs13041.10245-104b2
neuronal	visual cortex - mecp knockout, neonate n15, donor3.cnhs13821.10350-105d8
neuronal	visual cortex - mecp knockout, neonate n30, donor1.cnhs13042.10246-104b3
neuronal	visual cortex - mecp knockout, neonate n30, donor2.cnhs13043.10247-104b4
neuronal	visual cortex - mecp knockout, neonate n30, donor3.cnhs13044.10248-104b5
neuronal	visual cortex - mecp knockout, neonate n60-70, donor1.cnhs13045.10249-104b6
neuronal	visual cortex - mecp knockout, neonate n60-70, donor2.cnhs13046.10250-104b7
neuronal	visual cortex - mecp knockout, neonate n60-70, donor3.cnhs13048.10251-104b8
neuronal	visual cortex - wildtype, neonate n15, donor1.cnhs13031.10235-104a1
neuronal	visual cortex - wildtype, neonate n15, donor2.cnhs13032.10236-104a2
neuronal	visual cortex - wildtype, neonate n15, donor3.cnhs13033.10237-104a3
neuronal	visual cortex - wildtype, neonate n15, donor5.cnhs13820.10349-105d7
neuronal	visual cortex - wildtype, neonate n30, donor1.cnhs13034.10238-104a4
neuronal	visual cortex - wildtype, neonate n30, donor2.cnhs13035.10239-104a5
neuronal	visual cortex - wildtype, neonate n30, donor3.cnhs13036.10240-104a6
neuronal	visual cortex - wildtype, neonate n60-70, donor1.cnhs13037.10241-104a7
neuronal	visual cortex - wildtype, neonate n60-70, donor2.cnhs13038.10242-104a8
neuronal	visual cortex - wildtype, neonate n60-70, donor3.cnhs13039.10243-104a9
placenta	hematopoietic stem cell, placenta derived, embryo e11.5.cnhs14152.11952-126b8
placenta	placenta, adult pregnant day10.cnhs10472.539-13i7
placenta	placenta, adult pregnant day17.cnhs10464.577-18g3
TCells	cd4+cd25+ regulatory t cells, pma and ionomycin stimulation, 02hr, pool1 (balbca).cnhs14160.11946-126b2
TCells	cd4+cd25+ regulatory t cells, pma and ionomycin stimulation, 02hr, pool1 (c57bl 6j).cnhs14142.11945-126b1
TCells	cd4+cd25+ regulatory t cells, anticd3 cd28 stimulation, 06hr, pool1 (balbca).cnhs14158.11943-126a8
TCells	cd4+cd25+ regulatory t cells, anticd3 cd28 stimulation, 06hr, pool1 (c57bl 6j).cnhs14159.11944-126a9
TCells	cd4+cd25+ regulatory t cells, pool1 (c57bl_6j).cnhs13913.11814-124e5
TCells	cd4+cd25+ regulatory t cells, pool2 (balb_cajcl).cnhs13221.11818-124e9
TCells	cd4+cd25-cd44- naive conventional t cells, pma and ionomycin stimulation, 02hr, pool1 (c57bl_6j).cnhs13219.11816-124e7
TCells	cd4+cd25-cd44- naive conventional t cells, pma and ionomycin stimulation, 02hr, pool2 (balb_cajcl).cnhs13226.11820-124f2
TCells	cd4+cd25-cd44- naive conventional t cells, anticd3_cd28 stimulation, 06hr, pool1 (c57bl_6j).cnhs13218.11815-124e6
TCells	cd4+cd25-cd44- naive conventional t cells, anticd3_cd28 stimulation, 06hr, pool2 (balb_cajcl).cnhs13225.11819-124f1
TCells	cd4+cd25-cd44- naive conventional t cells, pool1 (c57bl_6j).cnhs13217.11813-124e4
TCells	cd4+cd25-cd44- naive conventional t cells, pool2 (balb_cajcl).cnhs13220.11817-124e8
TCells	mouse cd4+ t cells, donor1.cnhs13509.11854-124i9
TCells	mouse cd8+ t cells, donor1.cnhs13511.11855-125a1
Tracheal_epithelial/ttracheal epithelial cells, differentiation to ciliated epithelial cells, 000hr, biol_rep1.cnhs13739.13367-143g1
Tracheal_epithelial/ttracheal epithelial cells, differentiation to ciliated epithelial cells, 000hr, biol_rep2.cnhs13740.13368-143g2
Tracheal_epithelial/ttracheal epithelial cells, differentiation to ciliated epithelial cells, 000hr, biol_rep3.cnhs13741.13369-143g3
Tracheal_epithelial/ttracheal epithelial cells, differentiation to ciliated epithelial cells, 004hr, biol_rep1.cnhs13742.13370-143g4
Tracheal_epithelial/ttracheal epithelial cells, differentiation to ciliated epithelial cells, 004hr, biol_rep2.cnhs13743.13371-143g5
Tracheal_epithelial/ttracheal epithelial cells, differentiation to ciliated epithelial cells, 004hr, biol_rep3.cnhs13744.13372-143g6
Tracheal_epithelial/ttracheal epithelial cells, differentiation to ciliated epithelial cells, 008hr, biol_rep1.cnhs13745.13373-143g7
Tracheal_epithelial/ttracheal epithelial cells, differentiation to ciliated epithelial cells, 008hr, biol_rep2.cnhs13746.13374-143g8
Tracheal_epithelial/ttracheal epithelial cells, differentiation to ciliated epithelial cells, 008hr, biol_rep3.cnhs13747.13375-143g9
Tracheal_epithelial/ttracheal epithelial cells, differentiation to ciliated epithelial cells, 012hr, biol_rep1.cnhs13696.13376-143h1
Tracheal_epithelial/ttracheal epithelial cells, differentiation to ciliated epithelial cells, 012hr, biol_rep2.cnhs13748.13377-143h2
Tracheal_epithelial/ttracheal epithelial cells, differentiation to ciliated epithelial cells, 012hr, biol_rep3.cnhs13749.13378-143h3
Tracheal_epithelial/ttracheal epithelial cells, differentiation to ciliated epithelial cells, 016hr, biol_rep1.cnhs13750.13379-143h4
Tracheal_epithelial/ttracheal epithelial cells, differentiation to ciliated epithelial cells, 016hr, biol_rep2.cnhs13751.13380-143h5
Tracheal_epithelial/ttracheal epithelial cells, differentiation to ciliated epithelial cells, 016hr, biol_rep3.cnhs13752.13381-143h6
Tracheal_epithelial/ttracheal epithelial cells, differentiation to ciliated epithelial cells, 020hr, biol_rep1.cnhs13697.13382-143h7
Tracheal_epithelial/ttracheal epithelial cells, differentiation to ciliated epithelial cells, 020hr, biol_rep2.cnhs13753.13383-143h8
Tracheal_epithelial/ttracheal epithelial cells, differentiation to ciliated epithelial cells, 020hr, biol_rep3.cnhs13754.13384-143h9
Tracheal_epithelial/ttracheal epithelial cells, differentiation to ciliated epithelial cells, 024hr, biol_rep1.cnhs13755.13385-143i1
Tracheal_epithelial/ttracheal epithelial cells, differentiation to ciliated epithelial cells, 024hr, biol_rep2.cnhs13756.13386-143i2
Tracheal_epithelial/ttracheal epithelial cells, differentiation to ciliated epithelial cells, 024hr, biol_rep3.cnhs13757.13387-143i3
Tracheal_epithelial/ttracheal epithelial cells, differentiation to ciliated epithelial cells, 030hr, biol_rep1.cnhs13758.13388-143i4
Tracheal_epithelial/ttracheal epithelial cells, differentiation to ciliated epithelial cells, 030hr, biol_rep2.cnhs13759.13389-143i5
Tracheal_epithelial/ttracheal epithelial cells, differentiation to ciliated epithelial cells, 030hr, biol_rep3.cnhs13760.13390-143i6
Tracheal_epithelial/ttracheal epithelial cells, differentiation to ciliated epithelial cells, 036hr, biol_rep1.cnhs13762.13391-143i7
Tracheal_epithelial/ttracheal epithelial cells, differentiation to ciliated epithelial cells, 036hr, biol_rep2.cnhs13763.13392-143i8
Tracheal_epithelial/ttracheal epithelial cells, differentiation to ciliated epithelial cells, 036hr, biol_rep3.cnhs13764.13393-143i9
Tracheal_epithelial/ttracheal epithelial cells, differentiation to ciliated epithelial cells, 042hr, biol_rep1.cnhs13765.13394-144a1
Tracheal_epithelial/ttracheal epithelial cells, differentiation to ciliated epithelial cells, 042hr, biol_rep2.cnhs13766.13395-144a2
Tracheal_epithelial/ttracheal epithelial cells, differentiation to ciliated epithelial cells, 042hr, biol_rep3.cnhs13767.13396-144a3
Tracheal_epithelial/ttracheal epithelial cells, differentiation to ciliated epithelial cells, 048hr, biol_rep1.cnhs13768.13397-144a4
Tracheal_epithelial/ttracheal epithelial cells, differentiation to ciliated epithelial cells, 048hr, biol_rep2.cnhs13769.13398-144a5
Tracheal_epithelial/ttracheal epithelial cells, differentiation to ciliated epithelial cells, 048hr, biol_rep3.cnhs13770.13399-144a6
Tracheal_epithelial/ttracheal epithelial cells, differentiation to ciliated epithelial cells, 054hr, biol_rep1.cnhs13771.13400-144a7
Tracheal_epithelial/ttracheal epithelial cells, differentiation to ciliated epithelial cells, 054hr, biol_rep2.cnhs13772.13401-144a8
Tracheal_epithelial/ttracheal epithelial cells, differentiation to ciliated epithelial cells, 054hr, biol_rep3.cnhs13773.13402-144a9
Tracheal_epithelial/ttracheal epithelial cells, differentiation to ciliated epithelial cells, 060hr, biol_rep1.cnhs13774.13403-144b1
Tracheal_epithelial/ttracheal epithelial cells, differentiation to ciliated epithelial cells, 060hr, biol_rep2.cnhs13775.13404-144b2
Tracheal_epithelial/ttracheal epithelial cells, differentiation to ciliated epithelial cells, 060hr, biol_rep3.cnhs13776.13405-144b3
Tracheal_epithelial/ttracheal epithelial cells, differentiation to ciliated epithelial cells, 066hr, biol_rep1.cnhs13777.13406-144b4
Tracheal_epithelial/ttracheal epithelial cells, differentiation to ciliated epithelial cells, 066hr, biol_rep2.cnhs13778.13407-144b5
Tracheal_epithelial/ttracheal epithelial cells, differentiation to ciliated epithelial cells, 066hr, biol_rep3.cnhs13779.13408-144b6
Tracheal_epithelial/ttracheal epithelial cells, differentiation to ciliated epithelial cells, 072hr, biol_rep1.cnhs13780.13409-144b7
Tracheal_epithelial/ttracheal epithelial cells, differentiation to ciliated epithelial cells, 072hr, biol_rep2.cnhs13781.13410-144b8
Tracheal_epithelial/ttracheal epithelial cells, differentiation to ciliated epithelial cells, 072hr, biol_rep3.cnhs13782.13411-144b9
Tracheal_epithelial/ttracheal epithelial cells, differentiation to ciliated epithelial cells, 084hr, biol_rep1.cnhs13783.13412-144c1
Tracheal_epithelial/ttracheal epithelial cells, differentiation to ciliated epithelial cells, 084hr, biol_rep2.cnhs13784.13413-144c2
Tracheal_epithelial/ttracheal epithelial cells, differentiation to ciliated epithelial cells, 084hr, biol_rep3.cnhs13786.13414-144c3
Tracheal_epithelial/ttracheal epithelial cells, differentiation to ciliated epithelial cells, 096hr, biol_rep1.cnhs13787.13415-144c4
Tracheal_epithelial/ttracheal epithelial cells, differentiation to ciliated epithelial cells, 096hr, biol_rep2.cnhs13788.13416-144c5
Tracheal_epithelial/ttracheal epithelial cells, differentiation to ciliated epithelial cells, 096hr, biol_rep3.cnhs13789.13417-144c6
Tracheal_epithelial/ttracheal epithelial cells, differentiation to ciliated epithelial cells, 120hr, biol_rep1.cnhs13790.13418-144c7
Tracheal_epithelial/ttracheal epithelial cells, differentiation to ciliated epithelial cells, 120hr, biol_rep2.cnhs13791.13419-144c8
Tracheal_epithelial/ttracheal epithelial cells, differentiation to ciliated epithelial cells, 120hr, biol_rep3.cnhs13792.13420-144c9
trophoblast	trophoblast stem cell line b1 differentiation, day00, biol_rep1.cnhs13526.13297-142h3
trophoblast	trophoblast stem cell line b1 differentiation, day01, biol_rep1.cnhs13527.13298-142h4
trophoblast	trophoblast stem cell line b1 differentiation, day02, biol_rep1.cnhs13528.13299-142h5
trophoblast	trophoblast stem cell line b1 differentiation, day03, biol_rep1.cnhs13529.13300-142h6
trophoblast	trophoblast stem cell line b1 differentiation, day04, biol_rep1.cnhs13635.13301-142h7
trophoblast	trophoblast stem cell line b1 differentiation, day05, biol_rep1.cnhs13636.13302-142h8
trophoblast	trophoblast stem cell line b1 differentiation, day06, biol_rep1.cnhs13530.13303-142h9
trophoblast	trophoblast stem cell line r1ab differentiation, day00, biol_rep1.cnhs13481.13283-142f7
trophoblast	trophoblast stem cell line r1ab differentiation, day01, biol_rep1.cnhs13514.13284-142f8
trophoblast	trophoblast stem cell line r1ab differentiation, day02, biol_rep1.cnhs13515.13285-142f9
trophoblast	trophoblast stem cell line r1ab differentiation, day03, biol_rep1.cnhs13516.13286-142g1
trophoblast	trophoblast stem cell line r1ab differentiation, day04, biol_rep1.cnhs13517.13287-142g2
trophoblast	trophoblast stem cell line r1ab differentiation, day05, biol_rep1.cnhs13518.13288-142g3
trophoblast	trophoblast stem cell line r1ab differentiation, day06, biol_rep1.cnhs13482.13289-142g4
trophoblast	trophoblast stem cell line rybp differentiation, day00, biol_rep1.cnhs13519.13290-142g5
trophoblast	trophoblast stem cell line rybp differentiation, day01, biol_rep1.cnhs13520.13291-142g6
trophoblast	trophoblast stem cell line rybp differentiation, day02, biol_rep1.cnhs13521.13292-142g7
trophoblast	trophoblast stem cell line rybp differentiation, day03, biol_rep1.cnhs13522.13293-142g8
trophoblast	trophoblast stem cell line rybp differentiation, day04, biol_rep1.cnhs13523.13294-142g9
trophoblast	trophoblast stem cell line rybp differentiation, day05, biol_rep1.cnhs13524.13295-142h1
trophoblast	trophoblast stem cell line rybp differentiation, day06, biol_rep1.cnhs13525.13296-142h2

## Sheet: Human Samples
Tissues	Dataset
adipocyte	adipocyte - breast, donor1.cnhs11051.11376-118a8
adipocyte	adipocyte - breast, donor2.cnhs11969.11327-117e4
adipocyte	adipocyte - omental, donor1.cnhs11054.11473-119c6
adipocyte	adipocyte - omental, donor2.cnhs12067.11474-119c7
adipocyte	adipocyte - omental, donor3.cnhs12068.11475-119c8
adipocyte	adipocyte - perirenal, donor1.cnhs12069.11476-119c9
adipocyte	adipocyte - subcutaneous, donor1.cnhs12494.11259-116f8
adipocyte	adipocyte - subcutaneous, donor2.cnhs11371.11336-117f4
adipocyte	adipocyte - subcutaneous, donor3.cnhs12017.11408-118e4
adipocyte	adipocyte differentiation, day04, donor1.cnhs12516.13019-139d4
adipocyte	adipocyte differentiation, day04, donor2.cnhs13410.13022-139d7
adipocyte	adipocyte differentiation, day04, donor3.cnhs13413.13025-139e1
adipocyte	adipocyte differentiation, day04, donor4.cnhs13417.13028-139e4
adipocyte	adipocyte differentiation, day08, donor1.cnhs12517.13020-139d5
adipocyte	adipocyte differentiation, day08, donor2.cnhs13411.13023-139d8
adipocyte	adipocyte differentiation, day08, donor3.cnhs13415.13026-139e2
adipocyte	adipocyte differentiation, day08, donor4.cnhs13418.13029-139e5
adipocyte	adipocyte differentiation, day12, donor1.cnhs13336.13021-139d6
adipocyte	adipocyte differentiation, day12, donor2.cnhs13412.13024-139d9
adipocyte	adipocyte differentiation, day12, donor3.cnhs13416.13027-139e3
adipocyte	adipocyte differentiation, day12, donor4.cnhs13419.13030-139e6
adipocyte	mesenchymal stem cells - adipose, donor1.cnhs11345.11537-120a7
adipocyte	mesenchymal stem cells - adipose, donor2.cnhs12101.11617-122a6
adipocyte	mesenchymal stem cells - adipose, donor3.cnhs12922.11698-123a6
adipocyte	mesenchymal stem cells - adipose, donor0.cnhs10844.11217-116b2
adipocyte	preadipocyte - breast donor2 (cytoplasmic fraction).cnhs14562.14319-155d8
adipocyte	preadipocyte - breast, donor1.cnhs11052.11467-119b9
adipocyte	preadipocyte - breast, donor2 (nuclear fraction).cnhs12584.14320-155d9
adipocyte	preadipocyte - breast, donor2.cnhs11971.11328-117e5
adipocyte	preadipocyte - omental, donor1.cnhs11065.11468-119c1
adipocyte	preadipocyte - omental, donor2.cnhs11902.11329-117e6
adipocyte	preadipocyte - omental, donor3.cnhs12013.11403-118d8
adipocyte	preadipocyte - perirenal, donor1.cnhs12065.11469-119c2
adipocyte	preadipocyte - subcutaneous, donor1.cnhs11081.11279-116i1
adipocyte	preadipocyte - subcutaneous, donor2.cnhs11981.11356-117h6
adipocyte	preadipocyte - subcutaneous, donor3.cnhs12038.11428-118g6
adipocyte	preadipocyte - visceral, donor1.cnhs11082.11280-116i2
adipocyte	preadipocyte - visceral, donor2.cnhs11982.11357-117h7
adipocyte	preadipocyte - visceral, donor3.cnhs12039.11429-118g7
adipocyte	adipose tissue, adult, pool1.cnhs10615.10010-101c1
adipocyte	adipose, donor1.cnhs13972.10184-103d4
adipocyte	adipose, donor2.cnhs13973.10185-103d5
adipocyte	adipose, donor3.cnhs13974.10186-103d6
adipocyte	adipose, donor4.cnhs13975.10187-103d7
adipocyte	mature adipocyte, donor1.cnhs12558.12231-129f8
adipocyte	mature adipocyte, donor2.cnhs12559.12232-129f9
adipocyte	mature adipocyte, donor3.cnhs12560.12233-129g1
adipocyte	mature adipocyte, donor4.cnhs12562.12234-129g2
adipocyte	mesenchymal precursor cell - adipose, donor1.cnhs12363.11747-123g1
adipocyte	mesenchymal precursor cell - adipose, donor2.cnhs12364.11748-123g2
adipocyte	mesenchymal precursor cell - adipose, donor3.cnhs12365.11749-123g3
adipocyte	mesenchymal stem cells (adipose derived), adipogenic induction, 00hr00min, biol_rep1.cnhs13337.13229-141i7
adipocyte	mesenchymal stem cells (adipose derived), adipogenic induction, 00hr00min, biol_rep2.cnhs13420.13230-141i8
adipocyte	mesenchymal stem cells (adipose derived), adipogenic induction, 00hr00min, biol_rep3.cnhs13421.13231-141i9
adipocyte	mesenchymal stem cells (adipose derived), adipogenic induction, 00hr15min, biol_rep1.cnhs13422.13232-142a1
adipocyte	mesenchymal stem cells (adipose derived), adipogenic induction, 00hr15min, biol_rep2.cnhs13423.13233-142a2
adipocyte	mesenchymal stem cells (adipose derived), adipogenic induction, 00hr15min, biol_rep3.cnhs13424.13234-142a3
adipocyte	mesenchymal stem cells (adipose derived), adipogenic induction, 00hr30min, biol_rep1.cnhs13425.13235-142a4
adipocyte	mesenchymal stem cells (adipose derived), adipogenic induction, 00hr30min, biol_rep2.cnhs13426.13236-142a5
adipocyte	mesenchymal stem cells (adipose derived), adipogenic induction, 00hr30min, biol_rep3.cnhs13427.13237-142a6
adipocyte	mesenchymal stem cells (adipose derived), adipogenic induction, 00hr45min, biol_rep1.cnhs13428.13238-142a7
adipocyte	mesenchymal stem cells (adipose derived), adipogenic induction, 00hr45min, biol_rep2.cnhs13429.13239-142a8
adipocyte	mesenchymal stem cells (adipose derived), adipogenic induction, 00hr45min, biol_rep3.cnhs13430.13240-142a9
adipocyte	mesenchymal stem cells (adipose derived), adipogenic induction, 01hr00min, biol_rep1.cnhs13431.13241-142b1
adipocyte	mesenchymal stem cells (adipose derived), adipogenic induction, 01hr00min, biol_rep2.cnhs13432.13242-142b2
adipocyte	mesenchymal stem cells (adipose derived), adipogenic induction, 01hr00min, biol_rep3.cnhs13433.13243-142b3
adipocyte	mesenchymal stem cells (adipose derived), adipogenic induction, 01hr20min, biol_rep1.cnhs13434.13244-142b4
adipocyte	mesenchymal stem cells (adipose derived), adipogenic induction, 01hr20min, biol_rep2.cnhs13598.13245-142b5
adipocyte	mesenchymal stem cells (adipose derived), adipogenic induction, 01hr20min, biol_rep3.cnhs13599.13246-142b6
adipocyte	mesenchymal stem cells (adipose derived), adipogenic induction, 01hr40min, biol_rep1.cnhs13600.13247-142b7
adipocyte	mesenchymal stem cells (adipose derived), adipogenic induction, 01hr40min, biol_rep2.cnhs13601.13248-142b8
adipocyte	mesenchymal stem cells (adipose derived), adipogenic induction, 01hr40min, biol_rep3.cnhs13602.13249-142b9
adipocyte	mesenchymal stem cells (adipose derived), adipogenic induction, 02hr00min, biol_rep1.cnhs13603.13250-142c1
adipocyte	mesenchymal stem cells (adipose derived), adipogenic induction, 02hr00min, biol_rep2.cnhs13604.13251-142c2
adipocyte	mesenchymal stem cells (adipose derived), adipogenic induction, 02hr00min, biol_rep3.cnhs13605.13252-142c3
adipocyte	mesenchymal stem cells (adipose derived), adipogenic induction, 02hr30min, biol_rep1.cnhs13606.13253-142c4
adipocyte	mesenchymal stem cells (adipose derived), adipogenic induction, 02hr30min, biol_rep2.cnhs13607.13254-142c5
adipocyte	mesenchymal stem cells (adipose derived), adipogenic induction, 02hr30min, biol_rep3.cnhs13608.13255-142c6
adipocyte	mesenchymal stem cells (adipose derived), adipogenic induction, 03hr00min, biol_rep1.cnhs13609.13256-142c7
adipocyte	mesenchymal stem cells (adipose derived), adipogenic induction, 03hr00min, biol_rep2.cnhs13610.13257-142c8
adipocyte	mesenchymal stem cells (adipose derived), adipogenic induction, 03hr00min, biol_rep3.cnhs13611.13258-142c9
adipocyte	mesenchymal stem cells (adipose derived), adipogenic induction, 12hr00min, biol_rep1.cnhs13612.13259-142d1
adipocyte	mesenchymal stem cells (adipose derived), adipogenic induction, 12hr00min, biol_rep2.cnhs13613.13260-142d2
adipocyte	mesenchymal stem cells (adipose derived), adipogenic induction, 12hr00min, biol_rep3.cnhs13614.13261-142d3
adipocyte	mesenchymal stem cells (adipose derived), adipogenic induction, day01, biol_rep1.cnhs13615.13262-142d4
adipocyte	mesenchymal stem cells (adipose derived), adipogenic induction, day01, biol_rep2.cnhs13616.13263-142d5
adipocyte	mesenchymal stem cells (adipose derived), adipogenic induction, day01, biol_rep3.cnhs13617.13264-142d6
adipocyte	mesenchymal stem cells (adipose derived), adipogenic induction, day02, biol_rep1.cnhs13619.13265-142d7
adipocyte	mesenchymal stem cells (adipose derived), adipogenic induction, day02, biol_rep2.cnhs13620.13266-142d8
adipocyte	mesenchymal stem cells (adipose derived), adipogenic induction, day02, biol_rep3.cnhs13621.13267-142d9
adipocyte	mesenchymal stem cells (adipose derived), adipogenic induction, day04, biol_rep1.cnhs13622.13268-142e1
adipocyte	mesenchymal stem cells (adipose derived), adipogenic induction, day04, biol_rep2.cnhs13623.13269-142e2
adipocyte	mesenchymal stem cells (adipose derived), adipogenic induction, day04, biol_rep3.cnhs13624.13270-142e3
adipocyte	mesenchymal stem cells (adipose derived), adipogenic induction, day08, biol_rep1.cnhs13625.13271-142e4
adipocyte	mesenchymal stem cells (adipose derived), adipogenic induction, day08, biol_rep2.cnhs13626.13272-142e5
adipocyte	mesenchymal stem cells (adipose derived), adipogenic induction, day08, biol_rep3.cnhs13627.13273-142e6
adipocyte	mesenchymal stem cells (adipose derived), adipogenic induction, day12, biol_rep1.cnhs13628.13274-142e7
adipocyte	mesenchymal stem cells (adipose derived), adipogenic induction, day12, biol_rep2.cnhs13629.13275-142e8
adipocyte	mesenchymal stem cells (adipose derived), adipogenic induction, day12, biol_rep3.cnhs13630.13276-142e9
adipocyte	mesenchymal stem cells (adipose derived), adipogenic induction, day14, biol_rep1.cnhs13338.13277-142f1
adipocyte	mesenchymal stem cells (adipose derived), adipogenic induction, day14, biol_rep2.cnhs13631.13278-142f2
adipocyte	mesenchymal stem cells (adipose derived), adipogenic induction, day14, biol_rep3.cnhs13632.13279-142f3
adipocyte	mesenchymal stem cells (adipose derived), undifferentiated control, biol_rep1.cnhs13692.13280-142f4
adipocyte	mesenchymal stem cells (adipose derived), undifferentiated control, biol_rep2.cnhs13633.13281-142f5
adipocyte	mesenchymal stem cells (adipose derived), undifferentiated control, biol_rep3.cnhs13634.13282-142f6
bladder	smooth muscle cells - bladder, donor1.cnhs12893.11519-119h7
bladder	urethra, donor2.cnhs13464.10319-105a4
bladder	urothelial cells, donor1.cnhs11334.11520-119h8
bladder	urothelial cells, donor2.cnhs12091.11600-120h7
bladder	urothelial cells, donor3.cnhs12122.11681-122h7
bladder	urothelial cells, donor0.cnhs10843.11216-116b1
bladder	bladder, adult, pool1.cnhs10616.10011-101c2
bladder	gall bladder carcinoma cell line:tgbc14tkb.cnhs11256.10470-106i2
bladder	gall bladder carcinoma cell line:tgbc2tkb.cnhs10733.10415-106c1
bladder	gall bladder, adult.cnhs12848.10198-103e9
blood	cd133+ stem cells - cord blood derived, pool1.cnhs12545.12223-129e9
blood	multipotent cord blood unrestricted somatic stem cells, donor1.cnhs11350.11549-120c1
blood	multipotent cord blood unrestricted somatic stem cells, donor2.cnhs12105.11629-122b9
blood	peripheral blood mononuclear cells, donor1.cnhs10860.11231-116c7
blood	peripheral blood mononuclear cells, donor2.cnhs11958.11312-117c7
blood	peripheral blood mononuclear cells, donor3.cnhs12002.11388-118c2
blood	whole blood (ribopure), donor090309, donation1.cnhs11675.12179-129a1
blood	whole blood (ribopure), donor090309, donation2.cnhs11671.12180-129a2
blood	whole blood (ribopure), donor090309, donation3.cnhs11948.12181-129a3
blood	whole blood (ribopure), donor090325, donation1.cnhs11075.12176-128i7
blood	whole blood (ribopure), donor090325, donation2.cnhs11076.12177-128i8
blood	whole blood (ribopure), donor090612, donation1.cnhs11672.12182-129a4
blood	whole blood (ribopure), donor090612, donation2.cnhs11673.12183-129a5
blood	whole blood (ribopure), donor090612, donation3.cnhs11949.12184-129a6
blood	blood, adult, pool1.cnhs11761.10053-101g8
blood	cord blood derived cell line:cobl-a 24h infection(-c).cnhs11049.10452-106g2
blood	cord blood derived cell line:cobl-a 24h infection.cnhs11050.10453-106g3
blood	cord blood derived cell line:cobl-a untreated.cnhs11045.10449-106f8
bone	osteoblast - differentiated, donor1.cnhs11311.11276-116h7
bone	osteoblast - differentiated, donor2.cnhs11980.11353-117h3
bone	osteoblast - differentiated, donor3.cnhs12035.11425-118g3
bone	osteoblast, donor1.cnhs11078.11277-116h8
bone	osteoblast, donor2.cnhs11385.11354-117h4
bone	osteoblast, donor3.cnhs12036.11426-118g4
bone	saos-2 osteosarcoma cell line, untreated control, day28, biol_rep1 (b1 t17).cnhs14194.12697-135d6
bone	saos-2 osteosarcoma cell line, untreated control, day28, biol_rep2 (b2 t17).cnhs14195.12795-136f5
bone	saos-2 osteosarcoma cell line, untreated control, day28, biol_rep3 (b3 t17).cnhs14196.12893-137h4
bone	saos-2 osteosarcoma treated with ascorbic acid and bgp to induce calcification, 00hr00min, biol_rep1 (a1 t0).cnhs11918.12662-134i7
bone	saos-2 osteosarcoma treated with ascorbic acid and bgp to induce calcification, 00hr00min, biol_rep2 (a2 t0).cnhs12859.12760-136b6
bone	saos-2 osteosarcoma treated with ascorbic acid and bgp to induce calcification, 00hr00min, biol_rep3 (a3 t0).cnhs12952.12858-137d5
bone	saos-2 osteosarcoma treated with ascorbic acid and bgp to induce calcification, 00hr15min, biol_rep1 (a1 t1).cnhs12381.12663-134i8
bone	saos-2 osteosarcoma treated with ascorbic acid and bgp to induce calcification, 00hr15min, biol_rep2 (a2 t1).cnhs12860.12761-136b7
bone	saos-2 osteosarcoma treated with ascorbic acid and bgp to induce calcification, 00hr15min, biol_rep3 (a3 t1).cnhs12877.12859-137d6
bone	saos-2 osteosarcoma treated with ascorbic acid and bgp to induce calcification, 00hr30min, biol_rep1 (a1 t2).cnhs12382.12664-134i9
bone	saos-2 osteosarcoma treated with ascorbic acid and bgp to induce calcification, 00hr30min, biol_rep2 (a2 t2).cnhs12861.12762-136b8
bone	saos-2 osteosarcoma treated with ascorbic acid and bgp to induce calcification, 00hr30min, biol_rep3 (a3 t2).cnhs12954.12860-137d7
bone	saos-2 osteosarcoma treated with ascorbic acid and bgp to induce calcification, 00hr45min, biol_rep1 (a1 t3).cnhs12383.12665-135a1
bone	saos-2 osteosarcoma treated with ascorbic acid and bgp to induce calcification, 00hr45min, biol_rep2 (a2 t3).cnhs12862.12763-136b9
bone	saos-2 osteosarcoma treated with ascorbic acid and bgp to induce calcification, 00hr45min, biol_rep3 (a3 t3).cnhs12878.12861-137d8
bone	saos-2 osteosarcoma treated with ascorbic acid and bgp to induce calcification, 01hr00min, biol_rep1 (a1 t4).cnhs12384.12666-135a2
bone	saos-2 osteosarcoma treated with ascorbic acid and bgp to induce calcification, 01hr00min, biol_rep2 (a2 t4).cnhs12863.12764-136c1
bone	saos-2 osteosarcoma treated with ascorbic acid and bgp to induce calcification, 01hr00min, biol_rep3 (a3 t4).cnhs12955.12862-137d9
bone	saos-2 osteosarcoma treated with ascorbic acid and bgp to induce calcification, 01hr20min, biol_rep1 (a1 t5).cnhs12386.12667-135a3
bone	saos-2 osteosarcoma treated with ascorbic acid and bgp to induce calcification, 01hr20min, biol_rep2 (a2 t5).cnhs12864.12765-136c2
bone	saos-2 osteosarcoma treated with ascorbic acid and bgp to induce calcification, 01hr20min, biol_rep3 (a3 t5).cnhs12879.12863-137e1
bone	saos-2 osteosarcoma treated with ascorbic acid and bgp to induce calcification, 01hr40min, biol_rep1 (a1 t6).cnhs12387.12668-135a4
bone	saos-2 osteosarcoma treated with ascorbic acid and bgp to induce calcification, 01hr40min, biol_rep2 (a2 t6).cnhs12866.12766-136c3
bone	saos-2 osteosarcoma treated with ascorbic acid and bgp to induce calcification, 01hr40min, biol_rep3 (a3 t6).cnhs12880.12864-137e2
bone	saos-2 osteosarcoma treated with ascorbic acid and bgp to induce calcification, 02hr00min, biol_rep1 (a1 t7).cnhs12388.12669-135a5
bone	saos-2 osteosarcoma treated with ascorbic acid and bgp to induce calcification, 02hr00min, biol_rep2 (a2 t7).cnhs12867.12767-136c4
bone	saos-2 osteosarcoma treated with ascorbic acid and bgp to induce calcification, 02hr00min, biol_rep3 (a3 t7).cnhs12881.12865-137e3
bone	saos-2 osteosarcoma treated with ascorbic acid and bgp to induce calcification, 02hr30min, biol_rep1 (a1 t8).cnhs12389.12670-135a6
bone	saos-2 osteosarcoma treated with ascorbic acid and bgp to induce calcification, 02hr30min, biol_rep2 (a2 t8).cnhs12868.12768-136c5
bone	saos-2 osteosarcoma treated with ascorbic acid and bgp to induce calcification, 02hr30min, biol_rep3 (a3 t8).cnhs12882.12866-137e4
bone	saos-2 osteosarcoma treated with ascorbic acid and bgp to induce calcification, 03hr, biol_rep1 (a1 t9).cnhs12390.12671-135a7
bone	saos-2 osteosarcoma treated with ascorbic acid and bgp to induce calcification, 03hr, biol_rep2 (a2 t9).cnhs12869.12769-136c6
bone	saos-2 osteosarcoma treated with ascorbic acid and bgp to induce calcification, 03hr, biol_rep3 (a3 t9).cnhs12883.12867-137e5
bone	saos-2 osteosarcoma treated with ascorbic acid and bgp to induce calcification, 04hr, biol_rep1 (a1 t10).cnhs12391.12672-135a8
bone	saos-2 osteosarcoma treated with ascorbic acid and bgp to induce calcification, 04hr, biol_rep2 (a2 t10).cnhs12870.12770-136c7
bone	saos-2 osteosarcoma treated with ascorbic acid and bgp to induce calcification, 04hr, biol_rep3 (a3 t10).cnhs12884.12868-137e6
bone	saos-2 osteosarcoma treated with ascorbic acid and bgp to induce calcification, 08hr, biol_rep1 (a1 t11).cnhs12392.12673-135a9
bone	saos-2 osteosarcoma treated with ascorbic acid and bgp to induce calcification, 08hr, biol_rep2 (a2 t11).cnhs12871.12771-136c8
bone	saos-2 osteosarcoma treated with ascorbic acid and bgp to induce calcification, 08hr, biol_rep3 (a3 t11).cnhs12885.12869-137e7
bone	saos-2 osteosarcoma treated with ascorbic acid and bgp to induce calcification, 24hr, biol_rep1 (a1 t12).cnhs12393.12674-135b1
bone	saos-2 osteosarcoma treated with ascorbic acid and bgp to induce calcification, 24hr, biol_rep2 (a2 t12).cnhs12872.12772-136c9
bone	saos-2 osteosarcoma treated with ascorbic acid and bgp to induce calcification, 24hr, biol_rep3 (a3 t12).cnhs12886.12870-137e8
bone	saos-2 osteosarcoma treated with ascorbic acid and bgp to induce calcification, day04, biol_rep1 (a1 t13).cnhs12394.12675-135b2
bone	saos-2 osteosarcoma treated with ascorbic acid and bgp to induce calcification, day04, biol_rep2 (a2 t13).cnhs12873.12773-136d1
bone	saos-2 osteosarcoma treated with ascorbic acid and bgp to induce calcification, day04, biol_rep3 (a3 t13).cnhs12887.12871-137e9
bone	saos-2 osteosarcoma treated with ascorbic acid and bgp to induce calcification, day07, biol_rep1 (a1 t14).cnhs12395.12676-135b3
bone	saos-2 osteosarcoma treated with ascorbic acid and bgp to induce calcification, day07, biol_rep2 (a2 t14).cnhs12874.12774-136d2
bone	saos-2 osteosarcoma treated with ascorbic acid and bgp to induce calcification, day07, biol_rep3 (a3 t14).cnhs12888.12872-137f1
bone	saos-2 osteosarcoma treated with ascorbic acid and bgp to induce calcification, day14, biol_rep1 (a1 t15).cnhs12396.12677-135b4
bone	saos-2 osteosarcoma treated with ascorbic acid and bgp to induce calcification, day14, biol_rep2 (a2 t15).cnhs12953.12775-136d3
bone	saos-2 osteosarcoma treated with ascorbic acid and bgp to induce calcification, day14, biol_rep3 (a3 t15).cnhs12890.12873-137f2
bone	saos-2 osteosarcoma treated with ascorbic acid and bgp to induce calcification, day21, biol_rep1 (a1 t16).cnhs12397.12678-135b5
bone	saos-2 osteosarcoma treated with ascorbic acid and bgp to induce calcification, day21, biol_rep2 (a2 t16).cnhs12875.12776-136d4
bone	saos-2 osteosarcoma treated with ascorbic acid and bgp to induce calcification, day21, biol_rep3 (a3 t16).cnhs12891.12874-137f3
bone	saos-2 osteosarcoma treated with ascorbic acid and bgp to induce calcification, day28, biol_rep1 (a1 t17).cnhs11919.12679-135b6
bone	saos-2 osteosarcoma treated with ascorbic acid and bgp to induce calcification, day28, biol_rep2 (a2 t17).cnhs12876.12777-136d5
bone	saos-2 osteosarcoma treated with ascorbic acid and bgp to induce calcification, day28, biol_rep3 (a3 t17).cnhs12892.12875-137f4
bone	osteoclastoma cell line:hs 706.t.cnhs11835.10704-109h2
bone	osteosarcoma cell line:143b/tk^(-)neo^(r).cnhs11279.10510-107d6
bone	osteosarcoma cell line:hs-os-1.cnhs11290.10558-107i9
ESC	h1 embryonic stem cells differentiation to cd34+ hsc, day00, biol_rep1.cnhs14067.13523-145f4
ESC	h1 embryonic stem cells differentiation to cd34+ hsc, day00, biol_rep2.cnhs14068.13524-145f5
ESC	h1 embryonic stem cells differentiation to cd34+ hsc, day00, biol_rep3.cnhs13964.13525-145f6
ESC	h1 embryonic stem cells differentiation to cd34+ hsc, day03, biol_rep1.cnhs13965.13526-145f7
ESC	h1 embryonic stem cells differentiation to cd34+ hsc, day03, biol_rep2.cnhs13966.13527-145f8
ESC	h1 embryonic stem cells differentiation to cd34+ hsc, day03, biol_rep3.cnhs13968.13528-145f9
ESC	h1 embryonic stem cells differentiation to cd34+ hsc, day09, biol_rep1.cnhs13969.13529-145g1
ESC	h1 embryonic stem cells differentiation to cd34+ hsc, day09, biol_rep2.cnhs13970.13530-145g2
ESC	h1 embryonic stem cells differentiation to cd34+ hsc, day09, biol_rep3.cnhs13971.13531-145g3
ESC	h9 embryonic stem cells, biol_rep1 (h9es-1).cnhs11917.12626-134e7
ESC	h9 embryonic stem cells, biol_rep2 (h9es-2).cnhs12824.12724-135g6
ESC	h9 embryonic stem cells, biol_rep3 (h9es-3).cnhs12837.12822-136i5
ESC	hes3-gfp embryonic stem cells, cardiomyocytic induction, day00, biol_rep1 (uh-1).cnhs13694.13364-143f7
ESC	hes3-gfp embryonic stem cells, cardiomyocytic induction, day00, biol_rep2 (uh-2).cnhs13695.13365-143f8
ESC	hes3-gfp embryonic stem cells, cardiomyocytic induction, day00, biol_rep3 (uh-3).cnhs13738.13366-143f9
ESC	hes3-gfp embryonic stem cells, cardiomyocytic induction, day01, biol_rep1.cnhs13653.13328-143b7
ESC	hes3-gfp embryonic stem cells, cardiomyocytic induction, day01, biol_rep2.cnhs13712.13340-143d1
ESC	hes3-gfp embryonic stem cells, cardiomyocytic induction, day01, biol_rep3.cnhs13725.13352-143e4
ESC	hes3-gfp embryonic stem cells, cardiomyocytic induction, day02, biol_rep1.cnhs13654.13329-143b8
ESC	hes3-gfp embryonic stem cells, cardiomyocytic induction, day02, biol_rep2.cnhs13714.13341-143d2
ESC	hes3-gfp embryonic stem cells, cardiomyocytic induction, day02, biol_rep3.cnhs13726.13353-143e5
ESC	hes3-gfp embryonic stem cells, cardiomyocytic induction, day03, biol_rep1.cnhs13655.13330-143b9
ESC	hes3-gfp embryonic stem cells, cardiomyocytic induction, day03, biol_rep2.cnhs13715.13342-143d3
ESC	hes3-gfp embryonic stem cells, cardiomyocytic induction, day03, biol_rep3.cnhs13727.13354-143e6
ESC	hes3-gfp embryonic stem cells, cardiomyocytic induction, day04, biol_rep1.cnhs13656.13331-143c1
ESC	hes3-gfp embryonic stem cells, cardiomyocytic induction, day04, biol_rep2.cnhs13716.13343-143d4
ESC	hes3-gfp embryonic stem cells, cardiomyocytic induction, day04, biol_rep3.cnhs13728.13355-143e7
ESC	hes3-gfp embryonic stem cells, cardiomyocytic induction, day05, biol_rep1.cnhs13657.13332-143c2
ESC	hes3-gfp embryonic stem cells, cardiomyocytic induction, day05, biol_rep2.cnhs13717.13344-143d5
ESC	hes3-gfp embryonic stem cells, cardiomyocytic induction, day05, biol_rep3.cnhs13729.13356-143e8
ESC	hes3-gfp embryonic stem cells, cardiomyocytic induction, day06, biol_rep1.cnhs13658.13333-143c3
ESC	hes3-gfp embryonic stem cells, cardiomyocytic induction, day06, biol_rep2.cnhs13718.13345-143d6
ESC	hes3-gfp embryonic stem cells, cardiomyocytic induction, day06, biol_rep3.cnhs13730.13357-143e9
ESC	hes3-gfp embryonic stem cells, cardiomyocytic induction, day07, biol_rep1.cnhs13659.13334-143c4
ESC	hes3-gfp embryonic stem cells, cardiomyocytic induction, day07, biol_rep2.cnhs13719.13346-143d7
ESC	hes3-gfp embryonic stem cells, cardiomyocytic induction, day07, biol_rep3.cnhs13731.13358-143f1
ESC	hes3-gfp embryonic stem cells, cardiomyocytic induction, day08, biol_rep1.cnhs13660.13335-143c5
ESC	hes3-gfp embryonic stem cells, cardiomyocytic induction, day08, biol_rep2.cnhs13720.13347-143d8
ESC	hes3-gfp embryonic stem cells, cardiomyocytic induction, day08, biol_rep3.cnhs13732.13359-143f2
ESC	hes3-gfp embryonic stem cells, cardiomyocytic induction, day09, biol_rep1.cnhs13661.13336-143c6
ESC	hes3-gfp embryonic stem cells, cardiomyocytic induction, day09, biol_rep2.cnhs13721.13348-143d9
ESC	hes3-gfp embryonic stem cells, cardiomyocytic induction, day09, biol_rep3.cnhs13733.13360-143f3
ESC	hes3-gfp embryonic stem cells, cardiomyocytic induction, day10, biol_rep1.cnhs13662.13337-143c7
ESC	hes3-gfp embryonic stem cells, cardiomyocytic induction, day10, biol_rep2.cnhs13722.13349-143e1
ESC	hes3-gfp embryonic stem cells, cardiomyocytic induction, day10, biol_rep3.cnhs13734.13361-143f4
ESC	hes3-gfp embryonic stem cells, cardiomyocytic induction, day11, biol_rep1.cnhs13710.13338-143c8
ESC	hes3-gfp embryonic stem cells, cardiomyocytic induction, day11, biol_rep2.cnhs13723.13350-143e2
ESC	hes3-gfp embryonic stem cells, cardiomyocytic induction, day11, biol_rep3.cnhs13735.13362-143f5
ESC	hes3-gfp embryonic stem cells, cardiomyocytic induction, day12, biol_rep1.cnhs13711.13339-143c9
ESC	hes3-gfp embryonic stem cells, cardiomyocytic induction, day12, biol_rep2.cnhs13724.13351-143e3
ESC	hes3-gfp embryonic stem cells, cardiomyocytic induction, day12, biol_rep3.cnhs13736.13363-143f6
fibroblast	fibroblast - aortic adventitial donor2 (cytoplasmic fraction).cnhs14558.14331-155f2
fibroblast	fibroblast - aortic adventitial donor3 (cytoplasmic fraction).cnhs14559.14310-155c8
fibroblast	fibroblast - aortic adventitial, donor1.cnhs10874.11245-116e3
fibroblast	fibroblast - aortic adventitial, donor2 (nuclear fraction).cnhs12581.14332-155f3
fibroblast	fibroblast - aortic adventitial, donor2.cnhs11968.11326-117e3
fibroblast	fibroblast - aortic adventitial, donor3 (nuclear fraction).cnhs12400.14311-155c9
fibroblast	fibroblast - aortic adventitial, donor3.cnhs12011.11401-118d6
fibroblast	fibroblast - cardiac, donor1.cnhs12498.11268-116g8
fibroblast	fibroblast - cardiac, donor2.cnhs11378.11345-117g4
fibroblast	fibroblast - cardiac, donor3.cnhs12027.11417-118f4
fibroblast	fibroblast - cardiac, donor4.cnhs11909.11452-119a3
fibroblast	fibroblast - cardiac, donor5.cnhs12057.11456-119a7
fibroblast	fibroblast - cardiac, donor6.cnhs12061.11460-119b2
fibroblast	fibroblast - choroid plexus, donor1.cnhs11319.11492-119e7
fibroblast	fibroblast - choroid plexus, donor2.cnhs12344.11572-120e6
fibroblast	fibroblast - choroid plexus, donor3.cnhs12620.11653-122e6
fibroblast	fibroblast - conjunctival, donor1.cnhs11339.11531-120a1
fibroblast	fibroblast - conjunctival, donor3.cnhs12734.11692-122i9
fibroblast	fibroblast - dermal, donor1.cnhs12499.11269-116g9
fibroblast	fibroblast - dermal, donor2.cnhs11379.11346-117g5
fibroblast	fibroblast - dermal, donor3.cnhs12028.11418-118f5
fibroblast	fibroblast - dermal, donor4.cnhs12052.11450-119a1
fibroblast	fibroblast - dermal, donor5.cnhs12055.11454-119a5
fibroblast	fibroblast - dermal, donor6.cnhs12059.11458-119a9
fibroblast	fibroblast - gingival, donor1.cnhs10866.11237-116d4
fibroblast	fibroblast - gingival, donor10 (periodontitis).cnhs14135.11928-125i2
fibroblast	fibroblast - gingival, donor2.cnhs11961.11318-117d4
fibroblast	fibroblast - gingival, donor3.cnhs12006.11394-118c8
fibroblast	fibroblast - gingival, donor4 (gfh2).cnhs10848.11222-116b7
fibroblast	fibroblast - gingival, donor5 (gfh3).cnhs11952.11303-117b7
fibroblast	fibroblast - gingival, donor6 (aggressive periodontitis).cnhs14128.11921-125h4
fibroblast	fibroblast - gingival, donor6 (control).cnhs14129.11922-125h5
fibroblast	fibroblast - gingival, donor7 (aggressive periodontitis).cnhs14130.11923-125h6
fibroblast	fibroblast - gingival, donor7 (control).cnhs14131.11924-125h7
fibroblast	fibroblast - gingival, donor8 (chronic periodontitis).cnhs14132.11925-125h8
fibroblast	fibroblast - gingival, donor8 (control).cnhs14133.11926-125h9
fibroblast	fibroblast - gingival, donor9 (control).cnhs14134.11927-125i1
fibroblast	fibroblast - lung, donor1.cnhs12500.11270-116h1
fibroblast	fibroblast - lung, donor2.cnhs11380.11347-117g6
fibroblast	fibroblast - lung, donor3.cnhs12029.11419-118f6
fibroblast	fibroblast - lymphatic, donor1.cnhs11322.11506-119g3
fibroblast	fibroblast - lymphatic, donor2.cnhs12082.11586-120g2
fibroblast	fibroblast - lymphatic, donor3.cnhs12118.11667-122g2
fibroblast	fibroblast - mammary, donor1.cnhs11348.11540-120b1
fibroblast	fibroblast - mammary, donor2.cnhs12103.11620-122a9
fibroblast	fibroblast - mammary, donor3.cnhs12128.11701-123a9
fibroblast	fibroblast - periodontal ligament, donor1.cnhs10867.11238-116d5
fibroblast	fibroblast - periodontal ligament, donor2.cnhs11962.11319-117d5
fibroblast	fibroblast - periodontal ligament, donor3.cnhs11907.11395-118c9
fibroblast	fibroblast - periodontal ligament, donor4 (pl29).cnhs12493.11223-116b8
fibroblast	fibroblast - periodontal ligament, donor5 (pl30).cnhs11953.11304-117b8
fibroblast	fibroblast - periodontal ligament, donor6 (plh3).cnhs11996.11380-118b3
fibroblast	fibroblast - pulmonary artery, donor1.cnhs10878.11250-116e8
fibroblast	fibroblast - villous mesenchymal, donor1.cnhs11343.11535-120a5
fibroblast	fibroblast - villous mesenchymal, donor2.cnhs12099.11615-122a4
fibroblast	fibroblast - villous mesenchymal, donor3.cnhs12920.11696-123a4
fibroblast	fibroblast - skin dystrophia myotonica, donor1 (nuclear fraction).cnhs12405.14329-155e9
fibroblast	fibroblast - skin dystrophia myotonica, donor1.cnhs11353.11556-120c8
fibroblast	fibroblast - skin dystrophia myotonica, donor2.cnhs11354.11557-120c9
fibroblast	fibroblast - skin dystrophia myotonica, donor3 (nuclear fraction).cnhs12399.14308-155c6
fibroblast	fibroblast - skin dystrophia myotonica, donor3.cnhs11913.11560-120d3
fibroblast	fibroblast - skin normal, donor1 (nuclear fraction).cnhs12403.14323-155e3
fibroblast	fibroblast - skin normal, donor1.cnhs11351.11553-120c5
fibroblast	fibroblast - skin normal, donor2 (nuclear fraction).cnhs12582.14302-155b9
fibroblast	fibroblast - skin normal, donor2.cnhs11914.11561-120d4
fibroblast	fibroblast - skin spinal muscular atrophy, donor1 (nuclear fraction).cnhs12404.14326-155e6
fibroblast	fibroblast - skin spinal muscular atrophy, donor1.cnhs11074.11555-120c7
fibroblast	fibroblast - skin spinal muscular atrophy, donor2.cnhs11911.11558-120d1
fibroblast	fibroblast - skin spinal muscular atrophy, donor3 (nuclear fraction).cnhs12398.14305-155c3
fibroblast	fibroblast - skin spinal muscular atrophy, donor3.cnhs11912.11559-120d2
fibroblast	fibroblast - skin walker warburg, donor1.cnhs11352.11554-120c6
fibroblast	fibroblast - skin, normal donor1 (cytoplasmic fraction).cnhs14560.14322-155e2
fibroblast	fibroblast - skin, normal donor2 (cytoplasmic fraction).cnhs14561.14301-155b8
fibroblast	skin - palm, donor1.cnhs13458.10286-104f7
fibroblast	skin, adult, donor1.cnhs11785.10074-102a2
fibroblast	skin, fetal, donor1.cnhs11774.10065-101i2
glial	astrocyte - cerebellum, donor1.cnhs11321.11500-119f6
glial	astrocyte - cerebellum, donor2.cnhs12081.11580-120f5
glial	astrocyte - cerebellum, donor3.cnhs12117.11661-122f5
glial	astrocyte - cerebral cortex, donor1.cnhs10864.11235-116d2
glial	astrocyte - cerebral cortex, donor2.cnhs11960.11316-117d2
glial	astrocyte - cerebral cortex, donor3.cnhs12005.11392-118c6
glial	schwann cells, donor1.cnhs12073.11498-119f4
glial	schwann cells, donor2.cnhs12345.11578-120f3
glial	schwann cells, donor3.cnhs12621.11659-122f3
glial	schwannoma cell line:hs-pss, tech_rep2.cnhs11245.10442-106f1
glial	schwannoma cell line:hs-pss.cnhs11183.10442-106f1
heart	heart - mitral valve, adult.cnhs12855.10205-103f7
heart	heart - pulmonic valve, adult.cnhs12856.10206-103f8
heart	heart - tricuspid valve, adult.cnhs12857.10207-103f9
heart	heart, adult, diseased post-infarction, donor1.cnhs11757.10050-101g5
heart	heart, adult, diseased, donor1.cnhs11758.10051-101g6
heart	heart, adult, pool1.cnhs10621.10016-101c7
heart	heart, fetal, pool1.cnhs10653.10046-101g1
intestine	intestinal epithelial cells (polarized), donor1.cnhs10875.11246-116e4
intestine	smooth muscle cells - intestinal, donor1.cnhs12595.11509-119g6
intestine	gastrointestinal carcinoma cell line:ecc12.cnhs11738.10615-108g3
intestine	normal intestinal epithelial cell line:fhs 74 int.cnhs11950.10812-111b2
intestine	small cell gastrointestinal carcinoma cell line:ecc10.cnhs11736.10610-108f7
intestine	small intestine, adult, pool1.cnhs10630.10024-101d6
intestine	small intestine, fetal, donor1.cnhs11773.10064-101i1
intestine	small-cell gastrointestinal carcinoma cell line:ecc4.cnhs11734.10609-108f6
kidney	adipocyte - perirenal, donor1.cnhs12069.11476-119c9
kidney	preadipocyte - perirenal, donor1.cnhs12065.11469-119c2
kidney	renal cortical epithelial cells, donor1.cnhs11331.11516-119h4
kidney	renal cortical epithelial cells, donor2.cnhs12728.11596-120h3
kidney	renal epithelial cells, donor1.cnhs11332.11517-119h5
kidney	renal epithelial cells, donor2.cnhs12088.11597-120h4
kidney	renal epithelial cells, donor3.cnhs12732.11678-122h4
kidney	renal glomerular endothelial cells, donor1.cnhs12074.11514-119h2
kidney	renal glomerular endothelial cells, donor2.cnhs12086.11594-120h1
kidney	renal glomerular endothelial cells, donor3.cnhs12624.11675-122h1
kidney	renal glomerular endothelial cells, donor4.cnhs13080.11783-124b1
kidney	renal mesangial cells, donor1.cnhs11333.11518-119h6
kidney	renal mesangial cells, donor2.cnhs12089.11598-120h5
kidney	renal mesangial cells, donor3.cnhs12121.11679-122h5
kidney	renal proximal tubular epithelial cell, donor1.cnhs11330.11515-119h3
kidney	renal proximal tubular epithelial cell, donor2.cnhs12087.11595-120h2
kidney	renal proximal tubular epithelial cell, donor3.cnhs12120.11676-122h2
kidney	adrenal cortex adenocarcinoma cell line:sw-13.cnhs11893.10810-111a9
kidney	adrenal gland, adult, pool1.cnhs11793.10081-102a9
kidney	renal cell carcinoma cell line:os-rc-2.cnhs10729.10411-106b6
kidney	renal cell carcinoma cell line:tuhr10tkb.cnhs11257.10471-106i3
leukemia	k562 erythroblastic leukemia response to hemin, 00hr00min, biol_rep1.cnhs12458.13079-140b1
leukemia	k562 erythroblastic leukemia response to hemin, 00hr00min, biol_rep2.cnhs12684.13145-140i4
leukemia	k562 erythroblastic leukemia response to hemin, 00hr00min, biol_rep3.cnhs12786.13211-141g7
leukemia	k562 erythroblastic leukemia response to hemin, 00hr15min, biol_rep1.cnhs12459.13080-140b2
leukemia	k562 erythroblastic leukemia response to hemin, 00hr15min, biol_rep2.cnhs12686.13146-140i5
leukemia	k562 erythroblastic leukemia response to hemin, 00hr15min, biol_rep3.cnhs12787.13212-141g8
leukemia	k562 erythroblastic leukemia response to hemin, 00hr30min, biol_rep1.cnhs12460.13081-140b3
leukemia	k562 erythroblastic leukemia response to hemin, 00hr30min, biol_rep2.cnhs12687.13147-140i6
leukemia	k562 erythroblastic leukemia response to hemin, 00hr30min, biol_rep3.cnhs12788.13213-141g9
leukemia	k562 erythroblastic leukemia response to hemin, 00hr45min, biol_rep1.cnhs12461.13082-140b4
leukemia	k562 erythroblastic leukemia response to hemin, 00hr45min, biol_rep2.cnhs12688.13148-140i7
leukemia	k562 erythroblastic leukemia response to hemin, 00hr45min, biol_rep3.cnhs12789.13214-141h1
leukemia	k562 erythroblastic leukemia response to hemin, 01hr00min, biol_rep1.cnhs12462.13083-140b5
leukemia	k562 erythroblastic leukemia response to hemin, 01hr00min, biol_rep2.cnhs12689.13149-140i8
leukemia	k562 erythroblastic leukemia response to hemin, 01hr00min, biol_rep3.cnhs12790.13215-141h2
leukemia	k562 erythroblastic leukemia response to hemin, 01hr20min, biol_rep1.cnhs12463.13084-140b6
leukemia	k562 erythroblastic leukemia response to hemin, 01hr20min, biol_rep2.cnhs12690.13150-140i9
leukemia	k562 erythroblastic leukemia response to hemin, 01hr20min, biol_rep3.cnhs12791.13216-141h3
leukemia	k562 erythroblastic leukemia response to hemin, 01hr40min, biol_rep1.cnhs12464.13085-140b7
leukemia	k562 erythroblastic leukemia response to hemin, 01hr40min, biol_rep2.cnhs12691.13151-141a1
leukemia	k562 erythroblastic leukemia response to hemin, 01hr40min, biol_rep3.cnhs12792.13217-141h4
leukemia	k562 erythroblastic leukemia response to hemin, 02hr00min, biol_rep1.cnhs12737.13086-140b8
leukemia	k562 erythroblastic leukemia response to hemin, 02hr00min, biol_rep2.cnhs12692.13152-141a2
leukemia	k562 erythroblastic leukemia response to hemin, 02hr00min, biol_rep3.cnhs12794.13218-141h5
leukemia	k562 erythroblastic leukemia response to hemin, 02hr30min, biol_rep1.cnhs12465.13087-140b9
leukemia	k562 erythroblastic leukemia response to hemin, 02hr30min, biol_rep2.cnhs12693.13153-141a3
leukemia	k562 erythroblastic leukemia response to hemin, 02hr30min, biol_rep3.cnhs12795.13219-141h6
leukemia	k562 erythroblastic leukemia response to hemin, 03hr00min, biol_rep1.cnhs12466.13088-140c1
leukemia	k562 erythroblastic leukemia response to hemin, 03hr00min, biol_rep2.cnhs12694.13154-141a4
leukemia	k562 erythroblastic leukemia response to hemin, 03hr00min, biol_rep3.cnhs12796.13220-141h7
leukemia	k562 erythroblastic leukemia response to hemin, 03hr30min, biol_rep1.cnhs12467.13089-140c2
leukemia	k562 erythroblastic leukemia response to hemin, 03hr30min, biol_rep2.cnhs12695.13155-141a5
leukemia	k562 erythroblastic leukemia response to hemin, 03hr30min, biol_rep3.cnhs12797.13221-141h8
leukemia	k562 erythroblastic leukemia response to hemin, 04hr, biol_rep1.cnhs12468.13090-140c3
leukemia	k562 erythroblastic leukemia response to hemin, 04hr, biol_rep2.cnhs12696.13156-141a6
leukemia	k562 erythroblastic leukemia response to hemin, 04hr, biol_rep3.cnhs12798.13222-141h9
leukemia	k562 erythroblastic leukemia response to hemin, 06hr, biol_rep1.cnhs12469.13091-140c4
leukemia	k562 erythroblastic leukemia response to hemin, 06hr, biol_rep2.cnhs12697.13157-141a7
leukemia	k562 erythroblastic leukemia response to hemin, 06hr, biol_rep3.cnhs12799.13223-141i1
leukemia	k562 erythroblastic leukemia response to hemin, 12hr, biol_rep1.cnhs12470.13092-140c5
leukemia	k562 erythroblastic leukemia response to hemin, 12hr, biol_rep2.cnhs12698.13158-141a8
leukemia	k562 erythroblastic leukemia response to hemin, 12hr, biol_rep3.cnhs12800.13224-141i2
leukemia	k562 erythroblastic leukemia response to hemin, 24hr, biol_rep1.cnhs12471.13093-140c6
leukemia	k562 erythroblastic leukemia response to hemin, 24hr, biol_rep2.cnhs12699.13159-141a9
leukemia	k562 erythroblastic leukemia response to hemin, 24hr, biol_rep3.cnhs12801.13225-141i3
leukemia	k562 erythroblastic leukemia response to hemin, day02, biol_rep1.cnhs12472.13094-140c7
leukemia	k562 erythroblastic leukemia response to hemin, day02, biol_rep2.cnhs12700.13160-141b1
leukemia	k562 erythroblastic leukemia response to hemin, day02, biol_rep3.cnhs12802.13226-141i4
leukemia	k562 erythroblastic leukemia response to hemin, day03, biol_rep1.cnhs12473.13095-140c8
leukemia	k562 erythroblastic leukemia response to hemin, day03, biol_rep2.cnhs12701.13161-141b2
leukemia	k562 erythroblastic leukemia response to hemin, day03, biol_rep3.cnhs12803.13227-141i5
leukemia	k562 erythroblastic leukemia response to hemin, day04, biol_rep1.cnhs12474.13096-140c9
leukemia	k562 erythroblastic leukemia response to hemin, day04, biol_rep2.cnhs12702.13162-141b3
leukemia	k562 erythroblastic leukemia response to hemin, day04, biol_rep3.cnhs12804.13228-141i6
leukemia	nk t cell leukemia cell line:khyg-1.cnhs11867.10777-110g3
leukemia	acute lymphoblastic leukemia (b-all) cell line:ball-1.cnhs11251.10455-106g5
leukemia	acute lymphoblastic leukemia (b-all) cell line:nalm-6.cnhs11282.10534-107g3
leukemia	acute lymphoblastic leukemia (t-all) cell line:hpb-all.cnhs10746.10429-106d6
leukemia	acute lymphoblastic leukemia (t-all) cell line:jurkat.cnhs11253.10464-106h5
leukemia	acute myeloid leukemia (fab m0) cell line:kg-1.cnhs13053.10827-111c8
leukemia	acute myeloid leukemia (fab m0) cell line:kasumi-3.cnhs13241.10789-110h6
leukemia	acute myeloid leukemia (fab m1) cell line:hyt-1.cnhs13054.10828-111c9
leukemia	acute myeloid leukemia (fab m2) cell line:kasumi-1.cnhs13502.10788-110h5
leukemia	acute myeloid leukemia (fab m2) cell line:kasumi-6.cnhs13052.10792-110h9
leukemia	acute myeloid leukemia (fab m2) cell line:nkm-1.cnhs11864.10765-110e9
leukemia	acute myeloid leukemia (fab m3) cell line:hl60.cnhs13055.10829-111d1
leukemia	acute myeloid leukemia (fab m4) cell line:fkh-1.cnhs13503.10830-111d2
leukemia	acute myeloid leukemia (fab m4) cell line:hnt-34.cnhs13504.10831-111d3
leukemia	acute myeloid leukemia (fab m4eo) cell line:eol-1.cnhs13056.10832-111d4
leukemia	acute myeloid leukemia (fab m4eo) cell line:eol-3.cnhs13057.10833-111d5
leukemia	acute myeloid leukemia (fab m5) cell line:nomo-1.cnhs13050.10764-110e8
leukemia	acute myeloid leukemia (fab m5) cell line:p31/fuj.cnhs13051.10770-110f5
leukemia	acute myeloid leukemia (fab m5) cell line:thp-1 (cytoplasmic fraction).cnhs14556.14298-155b5
leukemia	acute myeloid leukemia (fab m5) cell line:thp-1 (fresh).cnhs10722.10399-106a3
leukemia	acute myeloid leukemia (fab m5) cell line:thp-1 (revived).cnhs10723.10400-106a4
leukemia	acute myeloid leukemia (fab m5) cell line:thp-1 (thawed).cnhs10724.10405-106a9
leukemia	acute myeloid leukemia (fab m5) cell line:u-937 de-4.cnhs13058.10834-111d6
leukemia	acute myeloid leukemia (fab m6) cell line:eeb.cnhs13059.10835-111d7
leukemia	acute myeloid leukemia (fab m6) cell line:f-36e.cnhs13060.10836-111d8
leukemia	acute myeloid leukemia (fab m6) cell line:f-36p.cnhs13505.10837-111d9
leukemia	acute myeloid leukemia (fab m7) cell line:m-mok.cnhs13049.10699-109g6
leukemia	acute myeloid leukemia (fab m7) cell line:mkpl-1.cnhs11888.10802-111a1
leukemia	adult t-cell leukemia cell line:atn-1.cnhs10738.10421-106c7
leukemia	biphenotypic b myelomonocytic leukemia cell line:mv-4-11.cnhs11845.10718-109i7
leukemia	chronic lymphocytic leukemia (t-cll) cell line:skw-3.cnhs11714.10416-106c2
leukemia	chronic myeloblastic leukemia (cml) cell line:kcl-22.cnhs11886.10801-110i9
leukemia	chronic myelogenous leukemia (cml) cell line:meg-a2.cnhs11865.10766-110f1
leukemia	chronic myelogenous leukemia cell line:k562 encode, biol_rep1.cnhs12334.10824-111c5
leukemia	chronic myelogenous leukemia cell line:k562 encode, biol_rep2.cnhs12335.10825-111c6
leukemia	chronic myelogenous leukemia cell line:k562 encode, biol_rep3.cnhs12336.10826-111c7
leukemia	chronic myelogenous leukemia cell line:k562.cnhs11250.10454-106g4
leukemia	chronic myelogenous leukemia cell line:ku812.cnhs10727.10409-106b4
leukemia	hairy cell leukemia cell line:mo.cnhs11843.10712-109i1
leukemia	leukemia, chronic megakaryoblastic cell line:meg-01.cnhs11859.10752-110d5
leukemia	non t non b acute lymphoblastic leukemia (all) cell line:p30/ohk.cnhs10747.10430-106d7
leukemia	plasma cell leukemia cell line:arh-77.cnhs12807.10840-111e3
lung	bronchial epithelial cell, donor1.cnhs11327.11511-119g8
lung	bronchial epithelial cell, donor2.cnhs12085.11591-120g7
lung	bronchial epithelial cell, donor3.cnhs12623.11672-122g7
lung	bronchial epithelial cell, donor4.cnhs12054.11453-119a4
lung	bronchial epithelial cell, donor5.cnhs12058.11457-119a8
lung	bronchial epithelial cell, donor6.cnhs12062.11461-119b3
lung	bronchial epithelial cell, donor7.cnhs12642.11769-123i5
lung	fibroblast - lung, donor1.cnhs12500.11270-116h1
lung	fibroblast - lung, donor2.cnhs11380.11347-117g6
lung	fibroblast - lung, donor3.cnhs12029.11419-118f6
lung	small airway epithelial cells donor2 (cytoplasmic fraction).cnhs14564.14334-155f5
lung	small airway epithelial cells donor2 (nuclear fraction).cnhs14565.14335-155f6
lung	small airway epithelial cells donor3 (cytoplasmic fraction).cnhs14563.14316-155d5
lung	small airway epithelial cells, donor1.cnhs10884.11256-116f5
lung	small airway epithelial cells, donor2.cnhs11975.11334-117f2
lung	small airway epithelial cells, donor3 (nuclear fraction).cnhs12583.14317-155d6
lung	small airway epithelial cells, donor3.cnhs12016.11406-118e2
lung	smooth muscle cells - bronchial, donor1.cnhs11328.11512-119g9
lung	smooth muscle cells - bronchial, donor2.cnhs12348.11592-120g8
lung	smooth muscle cells - tracheal, donor1.cnhs11329.11513-119h1
lung	smooth muscle cells - tracheal, donor2.cnhs12567.11593-120g9
lung	smooth muscle cells - tracheal, donor3.cnhs12894.11674-122g9
lung	smooth muscle cells - airway, asthmatic, donor1.cnhs14183.11960-126c7
lung	smooth muscle cells - airway, asthmatic, donor2.cnhs14184.11961-126c8
lung	smooth muscle cells - airway, asthmatic, donor3.cnhs14186.11962-126c9
lung	smooth muscle cells - airway, asthmatic, donor4.cnhs14187.11963-126d1
lung	smooth muscle cells - airway, asthmatic, donor5.cnhs14188.11964-126d2
lung	smooth muscle cells - airway, asthmatic, donor6.cnhs14189.11965-126d3
lung	smooth muscle cells - airway, control, donor1.cnhs14190.11966-126d4
lung	smooth muscle cells - airway, control, donor2.cnhs14191.11967-126d5
lung	smooth muscle cells - airway, control, donor3.cnhs14192.11968-126d6
lung	smooth muscle cells - airway, control, donor4.cnhs14193.11969-126d7
lung	tracheal epithelial cells, donor1.cnhs11092.11292-117a5
lung	tracheal epithelial cells, donor2.cnhs11993.11369-118a1
lung	tracheal epithelial cells, donor3.cnhs12051.11441-118i1
lung	bronchial squamous cell carcinoma cell line:kns-62.cnhs11862.10760-110e4
lung	large cell lung carcinoma cell line:ia-lm.cnhs11277.10509-107d5
lung	large cell lung carcinoma cell line:nci-h460.cnhs12806.10839-111e2
lung	lung adenocarcinoma cell line:a549.cnhs11275.10499-107c4
lung	lung adenocarcinoma cell line:pc-14.cnhs10726.10408-106b3
lung	lung adenocarcinoma, papillary cell line:nci-h441.cnhs14245.10742-110c4
lung	lung, adult, pool1.cnhs10625.10019-101d1
lung	lung, fetal, donor1.cnhs11680.10068-101i5
lung	lung, right lower lobe, adult, donor1.cnhs11786.10075-102a3
lung	non-small cell lung cancer cell line:nci-h1385.cnhs12193.10730-110b1
lung	small cell lung carcinoma cell line:dms 144.cnhs12808.10841-111e4
lung	small cell lung carcinoma cell line:lk-2.cnhs11285.10541-107h1
lung	small cell lung carcinoma cell line:nci-h82.cnhs12809.10842-111e5
lung	small cell lung carcinoma cell line:wa-ht.cnhs11812.10562-108a4
lung	squamous cell lung carcinoma cell line:ebc-1.cnhs11273.10486-107a9
lung	squamous cell lung carcinoma cell line:lc-1f.cnhs14238.10457-106g7
lung	squamous cell lung carcinoma cell line:rerf-lc-ai.cnhs14240.10501-107c6
macrophages	monocyte-derived macrophages response to lps, 00hr00min, donor1 (t1 subject1).cnhs11941.12698-135d7
macrophages	monocyte-derived macrophages response to lps, 00hr00min, donor2 (t1 subject2).cnhs13379.12796-136f6
macrophages	monocyte-derived macrophages response to lps, 00hr00min, donor3 (t1 subject3).cnhs13174.12894-137h5
macrophages	monocyte-derived macrophages response to lps, 00hr15min, donor1 (t2 subject1).cnhs13145.12699-135d8
macrophages	monocyte-derived macrophages response to lps, 00hr15min, donor2 (t2 subject2).cnhs13380.12797-136f7
macrophages	monocyte-derived macrophages response to lps, 00hr15min, donor3 (t2 subject3).cnhs13175.12895-137h6
macrophages	monocyte-derived macrophages response to lps, 00hr30min, donor1 (t3 subject1).cnhs13146.12700-135d9
macrophages	monocyte-derived macrophages response to lps, 00hr30min, donor2 (t3 subject2).cnhs13381.12798-136f8
macrophages	monocyte-derived macrophages response to lps, 00hr30min, donor3 (t3 subject3).cnhs13176.12896-137h7
macrophages	monocyte-derived macrophages response to lps, 00hr45min, donor1 (t4 subject1).cnhs13147.12701-135e1
macrophages	monocyte-derived macrophages response to lps, 00hr45min, donor2 (t4 subject2).cnhs13382.12799-136f9
macrophages	monocyte-derived macrophages response to lps, 00hr45min, donor3 (t4 subject3).cnhs13177.12897-137h8
macrophages	monocyte-derived macrophages response to lps, 01hr00min, donor1 (t5 subject1).cnhs13148.12702-135e2
macrophages	monocyte-derived macrophages response to lps, 01hr00min, donor2 (t5 subject2).cnhs13383.12800-136g1
macrophages	monocyte-derived macrophages response to lps, 01hr00min, donor3 (t5 subject3).cnhs13178.12898-137h9
macrophages	monocyte-derived macrophages response to lps, 01hr20min, donor1 (t6 subject1).cnhs13149.12703-135e3
macrophages	monocyte-derived macrophages response to lps, 01hr20min, donor2 (t6 subject2).cnhs13384.12801-136g2
macrophages	monocyte-derived macrophages response to lps, 01hr20min, donor3 (t6 subject3).cnhs13179.12899-137i1
macrophages	monocyte-derived macrophages response to lps, 01hr40min, donor1 (t7 subject1).cnhs13150.12704-135e4
macrophages	monocyte-derived macrophages response to lps, 01hr40min, donor2 (t7 subject2).cnhs13385.12802-136g3
macrophages	monocyte-derived macrophages response to lps, 01hr40min, donor3 (t7 subject3).cnhs13180.12900-137i2
macrophages	monocyte-derived macrophages response to lps, 02hr00min, donor1 (t8 subject1).cnhs13151.12705-135e5
macrophages	monocyte-derived macrophages response to lps, 02hr00min, donor2 (t8 subject2).cnhs13386.12803-136g4
macrophages	monocyte-derived macrophages response to lps, 02hr00min, donor3 (t8 subject3).cnhs13181.12901-137i3
macrophages	monocyte-derived macrophages response to lps, 02hr30min, donor1 (t9 subject1).cnhs13152.12706-135e6
macrophages	monocyte-derived macrophages response to lps, 02hr30min, donor2 (t9 subject2).cnhs13387.12804-136g5
macrophages	monocyte-derived macrophages response to lps, 02hr30min, donor3 (t9 subject3).cnhs13182.12902-137i4
macrophages	monocyte-derived macrophages response to lps, 03hr00min, donor1 (t10 subject1).cnhs12924.12707-135e7
macrophages	monocyte-derived macrophages response to lps, 03hr00min, donor2 (t10 subject2).cnhs13388.12805-136g6
macrophages	monocyte-derived macrophages response to lps, 03hr00min, donor3 (t10 subject3).cnhs13183.12903-137i5
macrophages	monocyte-derived macrophages response to lps, 03hr30min, donor1 (t11 subject1).cnhs13153.12708-135e8
macrophages	monocyte-derived macrophages response to lps, 03hr30min, donor2 (t11 subject2).cnhs13389.12806-136g7
macrophages	monocyte-derived macrophages response to lps, 03hr30min, donor3 (t11 subject3).cnhs13184.12904-137i6
macrophages	monocyte-derived macrophages response to lps, 04hr, donor1 (t12 subject1).cnhs13154.12709-135e9
macrophages	monocyte-derived macrophages response to lps, 04hr, donor2 (t12 subject2).cnhs13391.12807-136g8
macrophages	monocyte-derived macrophages response to lps, 04hr, donor3 (t12 subject3).cnhs13185.12905-137i7
macrophages	monocyte-derived macrophages response to lps, 05hr, donor1 (t13 subject1).cnhs13155.12710-135f1
macrophages	monocyte-derived macrophages response to lps, 05hr, donor2 (t13 subject2).cnhs13392.12808-136g9
macrophages	monocyte-derived macrophages response to lps, 05hr, donor3 (t13 subject3).cnhs13186.12906-137i8
macrophages	monocyte-derived macrophages response to lps, 06hr, donor1 (t14 subject1).cnhs12925.12711-135f2
macrophages	monocyte-derived macrophages response to lps, 06hr, donor2 (t14 subject2).cnhs13393.12809-136h1
macrophages	monocyte-derived macrophages response to lps, 06hr, donor3 (t14 subject3).cnhs13187.12907-137i9
macrophages	monocyte-derived macrophages response to lps, 07hr, donor1 (t15 subject1).cnhs12926.12712-135f3
macrophages	monocyte-derived macrophages response to lps, 07hr, donor2 (t15 subject2).cnhs13394.12810-136h2
macrophages	monocyte-derived macrophages response to lps, 07hr, donor3 (t15 subject3).cnhs13325.12908-138a1
macrophages	monocyte-derived macrophages response to lps, 08hr, donor1 (t16 subject1).cnhs12927.12713-135f4
macrophages	monocyte-derived macrophages response to lps, 08hr, donor2 (t16 subject2).cnhs13395.12811-136h3
macrophages	monocyte-derived macrophages response to lps, 08hr, donor3 (t16 subject3).cnhs13326.12909-138a2
macrophages	monocyte-derived macrophages response to lps, 10hr, donor1 (t17 subject1).cnhs12928.12714-135f5
macrophages	monocyte-derived macrophages response to lps, 10hr, donor2 (t17 subject2).cnhs13396.12812-136h4
macrophages	monocyte-derived macrophages response to lps, 10hr, donor3 (t17 subject3).cnhs13327.12910-138a3
macrophages	monocyte-derived macrophages response to lps, 12hr, donor1 (t18 subject1).cnhs12813.12715-135f6
macrophages	monocyte-derived macrophages response to lps, 12hr, donor2 (t18 subject2).cnhs13397.12813-136h5
macrophages	monocyte-derived macrophages response to lps, 12hr, donor3 (t18 subject3).cnhs13328.12911-138a4
macrophages	monocyte-derived macrophages response to lps, 14hr, donor1 (t19 subject1).cnhs12929.12716-135f7
macrophages	monocyte-derived macrophages response to lps, 14hr, donor2 (t19 subject2).cnhs13398.12814-136h6
macrophages	monocyte-derived macrophages response to lps, 14hr, donor3 (t19 subject3).cnhs13329.12912-138a5
macrophages	monocyte-derived macrophages response to lps, 16hr, donor1 (t20 subject1).cnhs12930.12717-135f8
macrophages	monocyte-derived macrophages response to lps, 16hr, donor2 (t20 subject2).cnhs13399.12815-136h7
macrophages	monocyte-derived macrophages response to lps, 16hr, donor3 (t20 subject3).cnhs13330.12913-138a6
macrophages	monocyte-derived macrophages response to lps, 18hr, donor1 (t21 subject1).cnhs12814.12718-135f9
macrophages	monocyte-derived macrophages response to lps, 18hr, donor2 (t21 subject2).cnhs13400.12816-136h8
macrophages	monocyte-derived macrophages response to lps, 18hr, donor3 (t21 subject3).cnhs13331.12914-138a7
macrophages	monocyte-derived macrophages response to lps, 20hr, donor1 (t22 subject1).cnhs12931.12719-135g1
macrophages	monocyte-derived macrophages response to lps, 20hr, donor2 (t22 subject2).cnhs13401.12817-136h9
macrophages	monocyte-derived macrophages response to lps, 20hr, donor3 (t22 subject3).cnhs13332.12915-138a8
macrophages	monocyte-derived macrophages response to lps, 22hr, donor1 (t23 subject1).cnhs12815.12720-135g2
macrophages	monocyte-derived macrophages response to lps, 22hr, donor2 (t23 subject2).cnhs13402.12818-136i1
macrophages	monocyte-derived macrophages response to lps, 22hr, donor3 (t23 subject3).cnhs13333.12916-138a9
macrophages	monocyte-derived macrophages response to lps, 24hr, donor1 (t24 subject1).cnhs12932.12721-135g3
macrophages	monocyte-derived macrophages response to lps, 24hr, donor2 (t24 subject2).cnhs13403.12819-136i2
macrophages	monocyte-derived macrophages response to lps, 24hr, donor3 (t24 subject3).cnhs13334.12917-138b1
macrophages	monocyte-derived macrophages response to lps, 36hr, donor1 (t25 subject1).cnhs12933.12722-135g4
macrophages	monocyte-derived macrophages response to lps, 36hr, donor2 (t25 subject2).cnhs13404.12820-136i3
macrophages	monocyte-derived macrophages response to lps, 36hr, donor3 (t25 subject3).cnhs13335.12918-138b2
macrophages	monocyte-derived macrophages response to lps, 48hr, donor1 (t26 subject1).cnhs11942.12723-135g5
macrophages	monocyte-derived macrophages response to lps, 48hr, donor2 (t26 subject2).cnhs13405.12821-136i4
macrophages	monocyte-derived macrophages response to mock influenza infection, 00hr00min, donor1 (868_121:mi_0h).cnhs13637.13304-142i1
macrophages	monocyte-derived macrophages response to mock influenza infection, 00hr00min, donor2 (150_120:mi_0h).cnhs13645.13316-143a4
macrophages	monocyte-derived macrophages response to mock influenza infection, 00hr00min, donor3 (536_119:mi_0h).cnhs13649.13322-143b1
macrophages	monocyte-derived macrophages response to mock influenza infection, 00hr00min, donor4 (227_121:mi_0h).cnhs13638.13310-142i7
macrophages	monocyte-derived macrophages response to mock influenza infection, 24hr00min, donor1 (868_121:mi_24h).cnhs13693.13309-142i6
macrophages	monocyte-derived macrophages response to mock influenza infection, 24hr00min, donor2 (150_120:mi_24h).cnhs13648.13321-143a9
macrophages	monocyte-derived macrophages response to mock influenza infection, 24hr00min, donor3 (536_119:mi_24h).cnhs13652.13327-143b6
macrophages	monocyte-derived macrophages response to mock influenza infection, 24hr00min, donor4 (227_121:mi_24h).cnhs13644.13315-143a3
macrophages	monocyte-derived macrophages response to udorn influenza infection, 00hr00min, donor1 (868_121:ud_0h).cnhs13554.13305-142i2
macrophages	monocyte-derived macrophages response to udorn influenza infection, 00hr00min, donor2 (150_120:ud_0h).cnhs13646.13317-143a5
macrophages	monocyte-derived macrophages response to udorn influenza infection, 00hr00min, donor3 (536_119:ud_0h).cnhs13650.13323-143b2
macrophages	monocyte-derived macrophages response to udorn influenza infection, 00hr00min, donor4 (227_121:ud_0h).cnhs13639.13311-142i8
macrophages	monocyte-derived macrophages response to udorn influenza infection, 02hr00min, donor1 (868_121:ud_2h).cnhs13555.13306-142i3
macrophages	monocyte-derived macrophages response to udorn influenza infection, 02hr00min, donor2 (150_120:ud_2h).cnhs13647.13318-143a6
macrophages	monocyte-derived macrophages response to udorn influenza infection, 02hr00min, donor3 (536_119:ud_2h).cnhs13651.13324-143b3
macrophages	monocyte-derived macrophages response to udorn influenza infection, 02hr00min, donor4 (227_121:ud_2h).cnhs13640.13312-142i9
macrophages	monocyte-derived macrophages response to udorn influenza infection, 07hr00min, donor1 (868_121:ud_7h).cnhs13556.13307-142i4
macrophages	monocyte-derived macrophages response to udorn influenza infection, 07hr00min, donor2 (150_120:ud_7h).cnhs13559.13319-143a7
macrophages	monocyte-derived macrophages response to udorn influenza infection, 07hr00min, donor3 (536_119:ud_7h).cnhs13561.13325-143b4
macrophages	monocyte-derived macrophages response to udorn influenza infection, 07hr00min, donor4 (227_121:ud_7h).cnhs13641.13313-143a1
macrophages	monocyte-derived macrophages response to udorn influenza infection, 24hr00min, donor1 (868_121:ud_24h).cnhs13557.13308-142i5
macrophages	monocyte-derived macrophages response to udorn influenza infection, 24hr00min, donor2 (150_120:ud_24h).cnhs13560.13320-143a8
macrophages	monocyte-derived macrophages response to udorn influenza infection, 24hr00min, donor3 (536_119:ud_24h).cnhs13562.13326-143b5
macrophages	monocyte-derived macrophages response to udorn influenza infection, 24hr00min, donor4 (227_121:ud_24h).cnhs13643.13314-143a2
muscle	aortic smooth muscle cell response to fgf2, 00hr00min, biol_rep1 (lk1).cnhs13339.12642-134g5
muscle	aortic smooth muscle cell response to fgf2, 00hr00min, biol_rep2 (lk2).cnhs13358.12740-135i4
muscle	aortic smooth muscle cell response to fgf2, 00hr00min, biol_rep3 (lk3).cnhs13567.12838-137b3
muscle	aortic smooth muscle cell response to fgf2, 00hr15min, biol_rep1 (lk4).cnhs13340.12643-134g6
muscle	aortic smooth muscle cell response to fgf2, 00hr15min, biol_rep2 (lk5).cnhs13359.12741-135i5
muscle	aortic smooth muscle cell response to fgf2, 00hr15min, biol_rep3 (lk6).cnhs13568.12839-137b4
muscle	aortic smooth muscle cell response to fgf2, 00hr30min, biol_rep1 (lk7).cnhs13341.12644-134g7
muscle	aortic smooth muscle cell response to fgf2, 00hr30min, biol_rep2 (lk8).cnhs13360.12742-135i6
muscle	aortic smooth muscle cell response to fgf2, 00hr30min, biol_rep3 (lk9).cnhs13569.12840-137b5
muscle	aortic smooth muscle cell response to fgf2, 00hr45min, biol_rep1 (lk10).cnhs13343.12645-134g8
muscle	aortic smooth muscle cell response to fgf2, 00hr45min, biol_rep2 (lk11).cnhs13361.12743-135i7
muscle	aortic smooth muscle cell response to fgf2, 00hr45min, biol_rep3 (lk12).cnhs13571.12841-137b6
muscle	aortic smooth muscle cell response to fgf2, 01hr, biol_rep1 (lk13).cnhs12741.12646-134g9
muscle	aortic smooth muscle cell response to fgf2, 01hr, biol_rep2 (lk14).cnhs13362.12744-135i8
muscle	aortic smooth muscle cell response to fgf2, 01hr, biol_rep3 (lk15).cnhs13683.12842-137b7
muscle	aortic smooth muscle cell response to fgf2, 02hr, biol_rep1 (lk16).cnhs13344.12647-134h1
muscle	aortic smooth muscle cell response to fgf2, 02hr, biol_rep2 (lk17).cnhs13363.12745-135i9
muscle	aortic smooth muscle cell response to fgf2, 02hr, biol_rep3 (lk18).cnhs13572.12843-137b8
muscle	aortic smooth muscle cell response to fgf2, 03hr, biol_rep1 (lk19).cnhs13345.12648-134h2
muscle	aortic smooth muscle cell response to fgf2, 03hr, biol_rep2 (lk20).cnhs13364.12746-136a1
muscle	aortic smooth muscle cell response to fgf2, 03hr, biol_rep3 (lk21).cnhs13573.12844-137b9
muscle	aortic smooth muscle cell response to fgf2, 04hr, biol_rep1 (lk22).cnhs13346.12649-134h3
muscle	aortic smooth muscle cell response to fgf2, 04hr, biol_rep2 (lk23).cnhs13365.12747-136a2
muscle	aortic smooth muscle cell response to fgf2, 04hr, biol_rep3 (lk24).cnhs13574.12845-137c1
muscle	aortic smooth muscle cell response to fgf2, 05hr, biol_rep1 (lk25).cnhs13347.12650-134h4
muscle	aortic smooth muscle cell response to fgf2, 05hr, biol_rep2 (lk26).cnhs13367.12748-136a3
muscle	aortic smooth muscle cell response to fgf2, 05hr, biol_rep3 (lk27).cnhs13575.12846-137c2
muscle	aortic smooth muscle cell response to fgf2, 06hr, biol_rep1 (lk28).cnhs13348.12651-134h5
muscle	aortic smooth muscle cell response to fgf2, 06hr, biol_rep2 (lk29).cnhs13368.12749-136a4
muscle	aortic smooth muscle cell response to fgf2, 06hr, biol_rep3 (lk30).cnhs13576.12847-137c3
muscle	aortic smooth muscle cell response to il1b, 00hr00min, biol_rep1 (lk31).cnhs13349.12652-134h6
muscle	aortic smooth muscle cell response to il1b, 00hr00min, biol_rep2 (lk32).cnhs13369.12750-136a5
muscle	aortic smooth muscle cell response to il1b, 00hr00min, biol_rep3 (lk33).cnhs13577.12848-137c4
muscle	aortic smooth muscle cell response to il1b, 00hr15min, biol_rep1 (lk34).cnhs13350.12653-134h7
muscle	aortic smooth muscle cell response to il1b, 00hr15min, biol_rep2 (lk35).cnhs13370.12751-136a6
muscle	aortic smooth muscle cell response to il1b, 00hr15min, biol_rep3 (lk36).cnhs13578.12849-137c5
muscle	aortic smooth muscle cell response to il1b, 00hr30min, biol_rep1 (lk37).cnhs13351.12654-134h8
muscle	aortic smooth muscle cell response to il1b, 00hr30min, biol_rep2 (lk38).cnhs13371.12752-136a7
muscle	aortic smooth muscle cell response to il1b, 00hr30min, biol_rep3 (lk39).cnhs13579.12850-137c6
muscle	aortic smooth muscle cell response to il1b, 00hr45min, biol_rep1 (lk40).cnhs13352.12655-134h9
muscle	aortic smooth muscle cell response to il1b, 00hr45min, biol_rep2 (lk41).cnhs13372.12753-136a8
muscle	aortic smooth muscle cell response to il1b, 00hr45min, biol_rep3 (lk42).cnhs13580.12851-137c7
muscle	aortic smooth muscle cell response to il1b, 01hr, biol_rep1 (lk43).cnhs13353.12656-134i1
muscle	aortic smooth muscle cell response to il1b, 01hr, biol_rep2 (lk44).cnhs13373.12754-136a9
muscle	aortic smooth muscle cell response to il1b, 01hr, biol_rep3 (lk45).cnhs13581.12852-137c8
muscle	aortic smooth muscle cell response to il1b, 02hr, biol_rep1 (lk46).cnhs13354.12657-134i2
muscle	aortic smooth muscle cell response to il1b, 02hr, biol_rep2 (lk47).cnhs13374.12755-136b1
muscle	aortic smooth muscle cell response to il1b, 02hr, biol_rep3 (lk48).cnhs13582.12853-137c9
muscle	aortic smooth muscle cell response to il1b, 03hr, biol_rep1 (lk49).cnhs13355.12658-134i3
muscle	aortic smooth muscle cell response to il1b, 03hr, biol_rep2 (lk50).cnhs13375.12756-136b2
muscle	aortic smooth muscle cell response to il1b, 03hr, biol_rep3 (lk51).cnhs13583.12854-137d1
muscle	aortic smooth muscle cell response to il1b, 04hr, biol_rep1 (lk52).cnhs13682.12659-134i4
muscle	aortic smooth muscle cell response to il1b, 04hr, biol_rep2 (lk53).cnhs13376.12757-136b3
muscle	aortic smooth muscle cell response to il1b, 04hr, biol_rep3 (lk54).cnhs13584.12855-137d2
muscle	aortic smooth muscle cell response to il1b, 05hr, biol_rep1 (lk55).cnhs13356.12660-134i5
muscle	aortic smooth muscle cell response to il1b, 05hr, biol_rep2 (lk56).cnhs13377.12758-136b4
muscle	aortic smooth muscle cell response to il1b, 05hr, biol_rep3 (lk57).cnhs13585.12856-137d3
muscle	aortic smooth muscle cell response to il1b, 06hr, biol_rep1 (lk58).cnhs13357.12661-134i6
muscle	aortic smooth muscle cell response to il1b, 06hr, biol_rep2 (lk59).cnhs13378.12759-136b5
muscle	aortic smooth muscle cell response to il1b, 06hr, biol_rep3 (lk60).cnhs13586.12857-137d4
muscle	myoblast differentiation to myotubes, day00, duchenne muscular dystrophy donor1.cnhs14586.13496-145c4
muscle	myoblast differentiation to myotubes, day00, duchenne muscular dystrophy donor2.cnhs14596.13505-145d4
muscle	myoblast differentiation to myotubes, day00, duchenne muscular dystrophy donor3.cnhs14605.13514-145e4
muscle	myoblast differentiation to myotubes, day00, control donor1.cnhs13847.13469-144i4
muscle	myoblast differentiation to myotubes, day00, control donor2.cnhs14567.13478-145a4
muscle	myoblast differentiation to myotubes, day00, control donor3.cnhs14577.13487-145b4
muscle	myoblast differentiation to myotubes, day01, duchenne muscular dystrophy donor1.cnhs14587.13497-145c5
muscle	myoblast differentiation to myotubes, day01, duchenne muscular dystrophy donor2.cnhs14597.13506-145d5
muscle	myoblast differentiation to myotubes, day01, duchenne muscular dystrophy donor3.cnhs14606.13515-145e5
muscle	myoblast differentiation to myotubes, day01, control donor1.cnhs13848.13470-144i5
muscle	myoblast differentiation to myotubes, day01, control donor2.cnhs14568.13479-145a5
muscle	myoblast differentiation to myotubes, day01, control donor3.cnhs14578.13488-145b5
muscle	myoblast differentiation to myotubes, day02, duchenne muscular dystrophy donor1.cnhs14588.13498-145c6
muscle	myoblast differentiation to myotubes, day02, duchenne muscular dystrophy donor2.cnhs14598.13507-145d6
muscle	myoblast differentiation to myotubes, day02, duchenne muscular dystrophy donor3.cnhs14607.13516-145e6
muscle	myoblast differentiation to myotubes, day02, control donor1.cnhs13849.13471-144i6
muscle	myoblast differentiation to myotubes, day02, control donor2.cnhs14570.13480-145a6
muscle	myoblast differentiation to myotubes, day02, control donor3.cnhs14579.13489-145b6
muscle	myoblast differentiation to myotubes, day03, duchenne muscular dystrophy donor1.cnhs14589.13499-145c7
muscle	myoblast differentiation to myotubes, day03, duchenne muscular dystrophy donor2.cnhs14599.13508-145d7
muscle	myoblast differentiation to myotubes, day03, control donor1.cnhs13850.13472-144i7
muscle	myoblast differentiation to myotubes, day03, control donor2.cnhs14571.13481-145a7
muscle	myoblast differentiation to myotubes, day03, control donor3.cnhs14580.13490-145b7
muscle	myoblast differentiation to myotubes, day04, duchenne muscular dystrophy donor1.cnhs14590.13500-145c8
muscle	myoblast differentiation to myotubes, day04, duchenne muscular dystrophy donor2.cnhs14600.13509-145d8
muscle	myoblast differentiation to myotubes, day04, duchenne muscular dystrophy donor3.cnhs14609.13518-145e8
muscle	myoblast differentiation to myotubes, day04, control donor1.cnhs13851.13473-144i8
muscle	myoblast differentiation to myotubes, day04, control donor2.cnhs14572.13482-145a8
muscle	myoblast differentiation to myotubes, day04, control donor3.cnhs14581.13491-145b8
muscle	myoblast differentiation to myotubes, day06, duchenne muscular dystrophy donor1.cnhs14591.13501-145c9
muscle	myoblast differentiation to myotubes, day06, duchenne muscular dystrophy donor2.cnhs14601.13510-145d9
muscle	myoblast differentiation to myotubes, day06, duchenne muscular dystrophy donor3.cnhs14610.13519-145e9
muscle	myoblast differentiation to myotubes, day06, control donor1.cnhs13852.13474-144i9
muscle	myoblast differentiation to myotubes, day06, control donor2.cnhs14573.13483-145a9
muscle	myoblast differentiation to myotubes, day06, control donor3.cnhs14582.13492-145b9
muscle	myoblast differentiation to myotubes, day08, duchenne muscular dystrophy donor1.cnhs14592.13502-145d1
muscle	myoblast differentiation to myotubes, day08, duchenne muscular dystrophy donor2.cnhs14602.13511-145e1
muscle	myoblast differentiation to myotubes, day08, duchenne muscular dystrophy donor3.cnhs14611.13520-145f1
muscle	myoblast differentiation to myotubes, day08, control donor1.cnhs13853.13475-145a1
muscle	myoblast differentiation to myotubes, day08, control donor2.cnhs14574.13484-145b1
muscle	myoblast differentiation to myotubes, day08, control donor3.cnhs14583.13493-145c1
muscle	myoblast differentiation to myotubes, day10, duchenne muscular dystrophy donor1.cnhs14594.13503-145d2
muscle	myoblast differentiation to myotubes, day10, duchenne muscular dystrophy donor2.cnhs14603.13512-145e2
muscle	myoblast differentiation to myotubes, day10, duchenne muscular dystrophy donor3.cnhs14612.13521-145f2
muscle	myoblast differentiation to myotubes, day10, control donor1.cnhs13854.13476-145a2
muscle	myoblast differentiation to myotubes, day10, control donor2.cnhs14575.13485-145b2
muscle	myoblast differentiation to myotubes, day10, control donor3.cnhs14584.13494-145c2
muscle	myoblast differentiation to myotubes, day12, duchenne muscular dystrophy donor1.cnhs14595.13504-145d3
muscle	myoblast differentiation to myotubes, day12, duchenne muscular dystrophy donor2.cnhs14604.13513-145e3
muscle	myoblast differentiation to myotubes, day12, duchenne muscular dystrophy donor3.cnhs14613.13522-145f3
muscle	myoblast differentiation to myotubes, day12, control donor1.cnhs14566.13477-145a3
muscle	myoblast differentiation to myotubes, day12, control donor2.cnhs14576.13486-145b3
muscle	myoblast differentiation to myotubes, day12, control donor3.cnhs14585.13495-145c3
muscle	myoblast, donor1.cnhs10870.11241-116d8
muscle	myoblast, donor2.cnhs11965.11322-117d8
muscle	myoblast, donor3.cnhs11908.11398-118d3
muscle	skeletal muscle cells, donor1.cnhs11083.11281-116i3
muscle	skeletal muscle cells, donor2.cnhs11983.11358-117h8
muscle	skeletal muscle cells, donor3.cnhs12040.11430-118g8
muscle	skeletal muscle cells, donor4.cnhs12053.11451-119a2
muscle	skeletal muscle cells, donor5.cnhs12056.11455-119a6
muscle	skeletal muscle cells, donor6.cnhs12060.11459-119b1
muscle	skeletal muscle satellite cells, donor1.cnhs10869.11240-116d7
muscle	skeletal muscle satellite cells, donor2.cnhs11964.11321-117d7
muscle	skeletal muscle satellite cells, donor3.cnhs12008.11397-118d2
muscle	skeletal muscle cells differentiated into myotubes - multinucleated, donor1.cnhs11084.11282-116i4
muscle	skeletal muscle cells differentiated into myotubes - multinucleated, donor2.cnhs11984.11359-117h9
muscle	skeletal muscle cells differentiated into myotubes - multinucleated, donor3.cnhs12041.11431-118g9
muscle	smooth muscle cells - aortic, donor0 (cytoplasmic fraction).cnhs12401.14313-155d2
muscle	smooth muscle cells - aortic, donor0 (nuclear fraction).cnhs12402.14314-155d3
muscle	smooth muscle cells - aortic, donor0.cnhs10838.11210-116a4
muscle	smooth muscle cells - aortic, donor1.cnhs11085.11283-116i5
muscle	smooth muscle cells - aortic, donor2.cnhs11305.11360-117i1
muscle	smooth muscle cells - aortic, donor3.cnhs11309.11432-118h1
muscle	smooth muscle cells - bladder, donor1.cnhs12893.11519-119h7
muscle	smooth muscle cells - brachiocephalic, donor1.cnhs11086.11284-116i6
muscle	smooth muscle cells - brachiocephalic, donor2.cnhs11985.11361-117i2
muscle	smooth muscle cells - brachiocephalic, donor3.cnhs12043.11433-118h2
muscle	smooth muscle cells - brain vascular, donor1.cnhs10863.11234-116d1
muscle	smooth muscle cells - brain vascular, donor2.cnhs11900.11315-117d1
muscle	smooth muscle cells - brain vascular, donor3.cnhs12004.11391-118c5
muscle	smooth muscle cells - bronchial, donor1.cnhs11328.11512-119g9
muscle	smooth muscle cells - bronchial, donor2.cnhs12348.11592-120g8
muscle	smooth muscle cells - carotid, donor1.cnhs11087.11285-116i7
muscle	smooth muscle cells - carotid, donor2.cnhs11986.11362-117i3
muscle	smooth muscle cells - carotid, donor3.cnhs12044.11434-118h3
muscle	smooth muscle cells - colonic, donor1.cnhs10868.11239-116d6
muscle	smooth muscle cells - colonic, donor2.cnhs11963.11320-117d6
muscle	smooth muscle cells - colonic, donor3.cnhs12007.11396-118d1
muscle	smooth muscle cells - coronary artery, donor1.cnhs11088.11286-116i8
muscle	smooth muscle cells - coronary artery, donor2.cnhs11987.11363-117i4
muscle	smooth muscle cells - coronary artery, donor3.cnhs12045.11435-118h4
muscle	smooth muscle cells - esophageal, donor1.cnhs11324.11508-119g5
muscle	smooth muscle cells - esophageal, donor2.cnhs12727.11588-120g4
muscle	smooth muscle cells - internal thoracic artery, donor1.cnhs11067.11287-116i9
muscle	smooth muscle cells - internal thoracic artery, donor2.cnhs11988.11364-117i5
muscle	smooth muscle cells - internal thoracic artery, donor3.cnhs12046.11436-118h5
muscle	smooth muscle cells - intestinal, donor1.cnhs12595.11509-119g6
muscle	smooth muscle cells - prostate, donor1.cnhs11920.11257-116f6
muscle	smooth muscle cells - prostate, donor2.cnhs11976.11335-117f3
muscle	smooth muscle cells - prostate, donor3.cnhs11910.11465-119b7
muscle	smooth muscle cells - pulmonary artery, donor1.cnhs11089.11288-117a1
muscle	smooth muscle cells - pulmonary artery, donor2.cnhs11989.11365-117i6
muscle	smooth muscle cells - pulmonary artery, donor3.cnhs12047.11437-118h6
muscle	smooth muscle cells - subclavian artery, donor1.cnhs11090.11289-117a2
muscle	smooth muscle cells - subclavian artery, donor2.cnhs11990.11366-117i7
muscle	smooth muscle cells - subclavian artery, donor3.cnhs12048.11438-118h7
muscle	smooth muscle cells - tracheal, donor1.cnhs11329.11513-119h1
muscle	smooth muscle cells - tracheal, donor2.cnhs12567.11593-120g9
muscle	smooth muscle cells - tracheal, donor3.cnhs12894.11674-122g9
muscle	smooth muscle cells - umbilical artery, donor1.cnhs11091.11290-117a3
muscle	smooth muscle cells - umbilical artery, donor2.cnhs11991.11367-117i8
muscle	smooth muscle cells - umbilical artery, donor3.cnhs12049.11439-118h8
muscle	smooth muscle cells - umbilical vein, donor1.cnhs12597.11541-120b2
muscle	smooth muscle cells - umbilical vein, donor2.cnhs12569.11621-122b1
muscle	smooth muscle cells - umbilical vein, donor3.cnhs13076.11702-123b1
muscle	smooth muscle cells - umbilical artery, donor0.cnhs10839.11212-116a6
muscle	smooth muscle cells - uterine, donor1.cnhs11921.11258-116f7
muscle	smooth muscle cells - uterine, donor3.cnhs11927.11466-119b8
muscle	smooth muscle cells - airway, asthmatic, donor1.cnhs14183.11960-126c7
muscle	smooth muscle cells - airway, asthmatic, donor2.cnhs14184.11961-126c8
muscle	smooth muscle cells - airway, asthmatic, donor3.cnhs14186.11962-126c9
muscle	smooth muscle cells - airway, asthmatic, donor4.cnhs14187.11963-126d1
muscle	smooth muscle cells - airway, asthmatic, donor5.cnhs14188.11964-126d2
muscle	smooth muscle cells - airway, asthmatic, donor6.cnhs14189.11965-126d3
muscle	smooth muscle cells - airway, control, donor1.cnhs14190.11966-126d4
muscle	smooth muscle cells - airway, control, donor2.cnhs14191.11967-126d5
muscle	smooth muscle cells - airway, control, donor3.cnhs14192.11968-126d6
muscle	smooth muscle cells - airway, control, donor4.cnhs14193.11969-126d7
muscle	eye - muscle inferior rectus, donor1.cnhs13444.10272-104e2
muscle	eye - muscle lateral, donor2.cnhs13442.10298-104h1
muscle	eye - muscle medial, donor2.cnhs13443.10299-104h2
muscle	eye - muscle superior, donor2.cnhs13441.10297-104g9
muscle	leiomyoblastoma cell line:g-402.cnhs11848.10721-110a1
muscle	skeletal muscle - soleus muscle, donor1.cnhs13454.10282-104f3
muscle	skeletal muscle, adult, pool1.cnhs10629.10023-101d5
muscle	skeletal muscle, fetal, donor1.cnhs11776.10066-101i3
muscle	smooth muscle, adult, pool1.cnhs11755.10048-101g3
neuronal	astrocyte - cerebral cortex, donor1.cnhs10864.11235-116d2
neuronal	astrocyte - cerebral cortex, donor2.cnhs11960.11316-117d2
neuronal	astrocyte - cerebral cortex, donor3.cnhs12005.11392-118c6
neuronal	neurons, donor1.cnhs12338.11494-119e9
neuronal	neurons, donor2.cnhs12726.11574-120e8
neuronal	neurons, donor3.cnhs13815.11655-122e8
neuronal	adrenal cortex adenocarcinoma cell line:sw-13.cnhs11893.10810-111a9
neuronal	frontal lobe, adult, pool1.cnhs10647.10040-101f4
neuronal	ips differentiation to neuron, control donor c11-crl2429, day00, rep1.cnhs14045.13421-144d1
neuronal	ips differentiation to neuron, control donor c11-crl2429, day00, rep2.cnhs13822.13425-144d5
neuronal	ips differentiation to neuron, control donor c11-crl2429, day00, rep3.cnhs14049.13429-144d9
neuronal	ips differentiation to neuron, control donor c11-crl2429, day06, rep1.cnhs14046.13422-144d2
neuronal	ips differentiation to neuron, control donor c11-crl2429, day06, rep2.cnhs13823.13426-144d6
neuronal	ips differentiation to neuron, control donor c11-crl2429, day06, rep3.cnhs14050.13430-144e1
neuronal	ips differentiation to neuron, control donor c11-crl2429, day12, rep1.cnhs14047.13423-144d3
neuronal	ips differentiation to neuron, control donor c11-crl2429, day12, rep2.cnhs13824.13427-144d7
neuronal	ips differentiation to neuron, control donor c11-crl2429, day12, rep3.cnhs14051.13431-144e2
neuronal	ips differentiation to neuron, control donor c11-crl2429, day18, rep1.cnhs13916.13424-144d4
neuronal	ips differentiation to neuron, control donor c11-crl2429, day18, rep2.cnhs13825.13428-144d8
neuronal	ips differentiation to neuron, control donor c11-crl2429, day18, rep3.cnhs13917.13432-144e3
neuronal	ips differentiation to neuron, control donor c32-crl1502, day00, rep1.cnhs13826.13433-144e4
neuronal	ips differentiation to neuron, control donor c32-crl1502, day00, rep2.cnhs13839.13437-144e8
neuronal	ips differentiation to neuron, control donor c32-crl1502, day00, rep3.cnhs14052.13441-144f3
neuronal	ips differentiation to neuron, control donor c32-crl1502, day06, rep1.cnhs13827.13434-144e5
neuronal	ips differentiation to neuron, control donor c32-crl1502, day06, rep2.cnhs13840.13438-144e9
neuronal	ips differentiation to neuron, control donor c32-crl1502, day06, rep3.cnhs14053.13442-144f4
neuronal	ips differentiation to neuron, control donor c32-crl1502, day12, rep1.cnhs13828.13435-144e6
neuronal	ips differentiation to neuron, control donor c32-crl1502, day12, rep2.cnhs13841.13439-144f1
neuronal	ips differentiation to neuron, control donor c32-crl1502, day12, rep3.cnhs14054.13443-144f5
neuronal	ips differentiation to neuron, control donor c32-crl1502, day18, rep1.cnhs13829.13436-144e7
neuronal	ips differentiation to neuron, control donor c32-crl1502, day18, rep2.cnhs13842.13440-144f2
neuronal	ips differentiation to neuron, control donor c32-crl1502, day18, rep3.cnhs14055.13444-144f6
neuronal	ips differentiation to neuron, down-syndrome donor c11-ccl54, day00, rep1.cnhs13830.13445-144f7
neuronal	ips differentiation to neuron, down-syndrome donor c11-ccl54, day00, rep2.cnhs13843.13449-144g2
neuronal	ips differentiation to neuron, down-syndrome donor c11-ccl54, day00, rep3.cnhs14056.13453-144g6
neuronal	ips differentiation to neuron, down-syndrome donor c11-ccl54, day06, rep1.cnhs13831.13446-144f8
neuronal	ips differentiation to neuron, down-syndrome donor c11-ccl54, day06, rep2.cnhs13844.13450-144g3
neuronal	ips differentiation to neuron, down-syndrome donor c11-ccl54, day06, rep3.cnhs14057.13454-144g7
neuronal	ips differentiation to neuron, down-syndrome donor c11-ccl54, day12, rep1.cnhs13832.13447-144f9
neuronal	ips differentiation to neuron, down-syndrome donor c11-ccl54, day12, rep2.cnhs13845.13451-144g4
neuronal	ips differentiation to neuron, down-syndrome donor c11-ccl54, day12, rep3.cnhs14058.13455-144g8
neuronal	ips differentiation to neuron, down-syndrome donor c11-ccl54, day18, rep1.cnhs13833.13448-144g1
neuronal	ips differentiation to neuron, down-syndrome donor c11-ccl54, day18, rep2.cnhs13846.13452-144g5
neuronal	ips differentiation to neuron, down-syndrome donor c11-ccl54, day18, rep3.cnhs14059.13456-144g9
neuronal	ips differentiation to neuron, down-syndrome donor c18-ccl54, day00, rep1.cnhs13835.13457-144h1
neuronal	ips differentiation to neuron, down-syndrome donor c18-ccl54, day00, rep2.cnhs14060.13461-144h5
neuronal	ips differentiation to neuron, down-syndrome donor c18-ccl54, day00, rep3.cnhs14063.13465-144h9
neuronal	ips differentiation to neuron, down-syndrome donor c18-ccl54, day06, rep1.cnhs13836.13458-144h2
neuronal	ips differentiation to neuron, down-syndrome donor c18-ccl54, day06, rep2.cnhs14061.13462-144h6
neuronal	ips differentiation to neuron, down-syndrome donor c18-ccl54, day06, rep3.cnhs14064.13466-144i1
neuronal	ips differentiation to neuron, down-syndrome donor c18-ccl54, day12, rep1.cnhs13837.13459-144h3
neuronal	ips differentiation to neuron, down-syndrome donor c18-ccl54, day12, rep2.cnhs14062.13463-144h7
neuronal	ips differentiation to neuron, down-syndrome donor c18-ccl54, day12, rep3.cnhs14065.13467-144i2
neuronal	ips differentiation to neuron, down-syndrome donor c18-ccl54, day18, rep1.cnhs13838.13460-144h4
neuronal	ips differentiation to neuron, down-syndrome donor c18-ccl54, day18, rep2.cnhs13922.13464-144h8
neuronal	ips differentiation to neuron, down-syndrome donor c18-ccl54, day18, rep3.cnhs14066.13468-144i3
neuronal	lung, right lower lobe, adult, donor1.cnhs11786.10075-102a3
neuronal	neuroblastoma cell line:chp-134.cnhs11276.10508-107d4
neuronal	neuroblastoma cell line:nb-1.cnhs11284.10539-107g8
neuronal	neuroblastoma cell line:nbsussr.cnhs11818.10607-108f4
neuronal	neuroblastoma cell line:nh-12.cnhs11811.10555-107i6
neuronal	neuroectodermal tumor cell line:fu-rpnt-1.cnhs11744.10637-108i7
neuronal	neuroectodermal tumor cell line:fu-rpnt-2.cnhs11753.10663-109c6
neuronal	neuroectodermal tumor cell line:task1.cnhs11866.10774-110f9
neuronal	neuroepithelioma cell line:sk-n-mc.cnhs11853.10728-110a8
neuronal	neurofibroma cell line:hs 53.t.cnhs11854.10729-110a9
neuronal	occipital cortex - adult, donor10196.cnhs13798.10172-103c1
neuronal	occipital cortex, adult, donor10252.cnhs12320.10163-103b1
neuronal	occipital cortex, newborn, donor10223.cnhs14073.10355-105e4
neuronal	occipital lobe, adult, donor1.cnhs11787.10076-102a4
neuronal	occipital lobe, fetal, donor1.cnhs11784.10073-102a1
neuronal	parietal cortex, adult, donor10258.cnhs14226.10373-105g4
neuronal	parietal lobe - adult, donor10196.cnhs13797.10171-103b9
neuronal	parietal lobe, adult, donor10252.cnhs12317.10157-103a4
neuronal	parietal lobe, adult, pool1.cnhs10641.10034-101e7
neuronal	parietal lobe, fetal, donor1.cnhs11782.10072-101i9
neuronal	parietal lobe, newborn, donor10223.cnhs14074.10356-105e5
neuronal	peripheral neuroectodermal tumor cell line:ku-sn.cnhs11830.10697-109g4
neuronal	putamen, adult, donor10196.cnhs12324.10176-103c5
neuronal	putamen, adult, donor10252.cnhs13912.10152-102i8
neuronal	putamen, adult, donor10258, tech_rep1.cnhs14225.10372-105g3
neuronal	putamen, adult, donor10258, tech_rep2.cnhs14618.10372-105g3
neuronal	putamen, newborn, donor10223.cnhs14083.10365-105f5
neuronal	temporal lobe, adult, pool1.cnhs10637.10031-101e4
neuronal	temporal lobe, fetal, donor1, tech_rep1.cnhs11772.10063-101h9
neuronal	temporal lobe, fetal, donor1, tech_rep2.cnhs12996.10063-101h9
placenta	amniotic epithelial cells, donor1.cnhs11341.11533-120a3
placenta	amniotic epithelial cells, donor2.cnhs12098.11613-122a2
placenta	amniotic epithelial cells, donor3.cnhs12125.11694-123a2
placenta	mesenchymal stem cells - amniotic membrane, donor1.cnhs11349.11547-120b8
placenta	mesenchymal stem cells - amniotic membrane, donor2.cnhs12104.11627-122b7
placenta	placental epithelial cells, donor1.cnhs11079.11278-116h9
placenta	placental epithelial cells, donor2.cnhs11386.11355-117h5
placenta	placental epithelial cells, donor3.cnhs12037.11427-118g5
placenta	amniotic membrane cells, donor1.cnhs12502.12235-129g3
placenta	amniotic membrane cells, donor2.cnhs12503.12236-129g4
placenta	amniotic membrane cells, donor3.cnhs12379.12237-129g5
placenta	placenta, adult, pool1.cnhs10627.10021-101d3
prostate	prostate epithelial cells (polarized), donor1.cnhs10882.11253-116f2
prostate	prostate epithelial cells, donor2.cnhs11972.11331-117e8
prostate	prostate epithelial cells, donor3.cnhs12014.11404-118d9
prostate	prostate stromal cells, donor1.cnhs10883.11254-116f3
prostate	prostate stromal cells, donor2.cnhs11973.11332-117e9
prostate	prostate stromal cells, donor3.cnhs12015.11405-118e1
prostate	smooth muscle cells - prostate, donor1.cnhs11920.11257-116f6
prostate	smooth muscle cells - prostate, donor2.cnhs11976.11335-117f3
prostate	smooth muscle cells - prostate, donor3.cnhs11910.11465-119b7
prostate	prostate cancer cell line:du145.cnhs11260.10490-107b4
prostate	prostate cancer cell line:pc-3.cnhs11243.10439-106e7
prostate	prostate, adult, pool1.cnhs10628.10022-101d4
TCells	cd4+ t cells, donor1.cnhs10853.11225-116c1
TCells	cd4+ t cells, donor2.cnhs11955.11306-117c1
TCells	cd4+ t cells, donor3.cnhs11998.11382-118b5
TCells	cd4+cd25+cd45ra+ naive regulatory t cells expanded, donor1.cnhs13203.11793-124c2
TCells	cd4+cd25+cd45ra+ naive regulatory t cells expanded, donor2.cnhs13918.11915-125g7
TCells	cd4+cd25+cd45ra+ naive regulatory t cells expanded, donor3.cnhs13919.11919-125h2
TCells	cd4+cd25+cd45ra+ naive regulatory t cells, donor1.cnhs13238.11780-124a7
TCells	cd4+cd25+cd45ra+ naive regulatory t cells, donor2.cnhs13235.11796-124c5
TCells	cd4+cd25+cd45ra+ naive regulatory t cells, donor3.cnhs13513.11907-125f8
TCells	cd4+cd25+cd45ra- memory regulatory t cells expanded, donor1.cnhs13204.11794-124c3
TCells	cd4+cd25+cd45ra- memory regulatory t cells expanded, donor2.cnhs13811.11916-125g8
TCells	cd4+cd25+cd45ra- memory regulatory t cells expanded, donor3.cnhs13812.11920-125h3
TCells	cd4+cd25+cd45ra- memory regulatory t cells, donor1.cnhs13195.11782-124a9
TCells	cd4+cd25+cd45ra- memory regulatory t cells, donor2.cnhs13206.11797-124c6
TCells	cd4+cd25+cd45ra- memory regulatory t cells, donor3.cnhs13538.11908-125f9
TCells	cd4+cd25-cd45ra+ naive conventional t cells expanded, donor1.cnhs13202.11791-124b9
TCells	cd4+cd25-cd45ra+ naive conventional t cells expanded, donor2.cnhs13813.11913-125g5
TCells	cd4+cd25-cd45ra+ naive conventional t cells expanded, donor3.cnhs13814.11917-125g9
TCells	cd4+cd25-cd45ra+ naive conventional t cells, donor1.cnhs13223.11784-124b2
TCells	cd4+cd25-cd45ra+ naive conventional t cells, donor2.cnhs13205.11795-124c4
TCells	cd4+cd25-cd45ra+ naive conventional t cells, donor3.cnhs13512.11906-125f7
TCells	cd4+cd25-cd45ra- memory conventional t cells expanded, donor1.cnhs13215.11792-124c1
TCells	cd4+cd25-cd45ra- memory conventional t cells expanded, donor2.cnhs13920.11914-125g6
TCells	cd4+cd25-cd45ra- memory conventional t cells expanded, donor3.cnhs13921.11918-125h1
TCells	cd4+cd25-cd45ra- memory conventional t cells, donor1.cnhs13239.11786-124b4
TCells	cd4+cd25-cd45ra- memory conventional t cells, donor2.cnhs13237.11798-124c7
TCells	cd4+cd25-cd45ra- memory conventional t cells, donor3.cnhs13539.11909-125g1
TCells	cd8+ t cells (pluriselect), donor090309, donation1.cnhs12176.12186-129a8
TCells	cd8+ t cells (pluriselect), donor090309, donation2.cnhs12178.12191-129b4
TCells	cd8+ t cells (pluriselect), donor090309, donation3.cnhs12180.12196-129b9
TCells	cd8+ t cells (pluriselect), donor090325, donation1.cnhs12201.12148-128f6
TCells	cd8+ t cells (pluriselect), donor090325, donation2.cnhs12199.12171-128i2
TCells	cd8+ t cells (pluriselect), donor090612, donation1.cnhs12182.12201-129c5
TCells	cd8+ t cells (pluriselect), donor090612, donation2.cnhs12184.12206-129d1
TCells	cd8+ t cells (pluriselect), donor090612, donation3.cnhs12187.12211-129d6
TCells	cd8+ t cells, donor1.cnhs10854.11226-116c2
TCells	cd8+ t cells, donor2.cnhs11956.11307-117c2
TCells	cd8+ t cells, donor3.cnhs11999.11383-118b6
TCells	gamma delta positive t cells, donor1.cnhs13914.11937-126a2
TCells	gamma delta positive t cells, donor2.cnhs13915.11938-126a3
testis	teratocarcinoma cell line:ncc-it-a3.cnhs11878.10790-110h7
testis	teratocarcinoma cell line:ncr-g1.cnhs11884.10798-110i6
testis	teratocarcinoma cell line:pa-1.cnhs11890.10807-111a6
testis	testicular germ cell embryonal carcinoma cell line:ito-ii.cnhs11876.10786-110h3
testis	testicular germ cell embryonal carcinoma cell line:nec14.cnhs12351.10591-108d6
testis	testicular germ cell embryonal carcinoma cell line:nec15.cnhs12362.10593-108d8
testis	testicular germ cell embryonal carcinoma cell line:nec8.cnhs11726.10590-108d5
testis	testis, adult, pool1.cnhs10632.10026-101d8
testis	testis, adult, pool2.cnhs12998.10096-102c6
