# Supplementary material for: Auto-inhibition of PRC2 by the broadly expressed long isoform of AEBP2
Source: EMBO J. 2025 Oct 30;44(23):6979–7020. doi: 10.1038/s44318-025-00616-9 (PMC12669776; doi:10.1038/s44318-025-00616-9)
Supplement: Supplementary file 4 — Dataset EV3 [file 44318_2025_616_MOESM4_ESM.xlsx]

## Sheet: Dataset legend
Dataset EV3: AEBP2 mutant sequences.

## Sheet: AEBP2 mutant sequences
AEBP2 mutant sequences
Mutant name	Template sequence for Fragment 1	Fragment 1 forward primer	Fragment 1 reverse primer	Fragment 2 forward primer	Fragment 2 reverse primer
mt1K	CGGGGATTCTCTTGAATTTATTGCATGGCGGCTGCCATTACCGATATGGCCGATCTCGAGGAGTTGTCACGCCTGAGTCCACTTCCCCCG GGTAGTCCAGGATCTGCAGCTAGAGGTCGTGCAGAGCCGCCCAAGAAGAAAAAGAAGAAAAAGAAAAAGAAGAAGAAGGCTGAAGCGGAA GCTGTAGCCGCCCTTCTCTTGAATGGTGGTAGTGGAGGCGGTGGTGGTGGAGGTGGCGGAGGTGTAGGCGGCGGAGAAGCAGAAACCATG TCAGAGCCCTCACCTGAGTCCGCATCACAAGCAGGAAAAAAGAAAAAAAAAAAGAAGAAGAAGAAAAAAAAGAAGAAGAAGAGCAGCAGC AGCGGCGGG	GGAAGTTCTGTTCCAGGGGCCCGGGGCGGCTGCCATTACCGATATG	CTCCTCCTCGTCTTCGTCCTCTCCTGCTTGTGATGCGGACTC	GAGGACGAAGACGAGGAGGAG	ATGCCTCGAGACTGCAGGCTCTAGATTATCACCTCTTCAACCTCTTCTGCGG
mt1A	CGGGGATTCTCTTGAATTTATTGCATGGCCGCTGCAATTACCGATATGGCTGATCTCGAGGAGTTGTCCAGGCTCAGCCCATTGCCCCCC GGTAGTCCGGGCAGTGCTGCCAGAGGTAGAGCTGAGCCACCAGCAGCTGCTGCAGCTGCTGCAGCAGCAGCCGCAGCTGCAGAGGCAGAA GCAGTGGCAGCCCTGCTTTTGAATGGCGGATCTGGAGGCGGAGGCGGCGGTGGTGGTGGAGGCGTTGGCGGCGGCGAGGCAGAGACTATG AGCGAGCCTAGTCCTGAGTCAGCATCTCAAGCTGGCGCTGCAGCAGCCGCTGCCGCCGCTGCAGCCGCTGCAGCTGCTGCCAGCAGCAGC AGCGGCGGG	GGAAGTTCTGTTCCAGGGGCCCGGGGCCGCTGCAATTACCGATATG	CTCCTCCTCGTCTTCGTCCTCGCCAGCTTGAGATGCTGACTC	GAGGACGAAGACGAGGAGGAG	ATGCCTCGAGACTGCAGGCTCTAGATTATCACCTCTTCAACCTCTTCTGCGG
mt2K	CGGGGATTCTCTTGAATTTATTGCATGGCTGCAGCTATCACGGACATGGCTGATCTTGAAGAGCTGTCTAGATTGAGTCCCTTGCCCCCC GGTTCCCCTGGTTCTGCGGCGAGGGGTAGAGCTGAGCCTCCGGAAGAGGAAGAGGAAGAAGAGGAGGAGGAGGAGGAGGCTGAAGCGGAA GCCGTCGCAGCGCTTCTCCTTAATGGAGGCTCCGGCGGAGGAGGAGGTGGAGGTGGAGGAGGCGTTGGTGGTGGCGAGGCCGAAACAATG TCAGAGCCAAGCCCGGAATCTGCTAGTCAAGCGGGCAAGAAAAAAAAGAAAAAGAAAAAGAAAAAAAAGAAAAAAAAAAAAAGCAGCAGC AGCGGCGGG	GGAAGTTCTGTTCCAGGGGCCCGGGGCTGCAGCTATCACGGACATG	CCCGCCGCTGCTGCTGCT	AGCAGCAGCAGCGGCGGGGGT	ATGCCTCGAGACTGCAGGCTCTAGATTATCACCTCTTCAACCTCTTCTGCGG
mt2A	CGGGGATTCTCTTGAATTTATTGCATGGCGGCTGCAATTACTGATATGGCTGACTTGGAGGAGCTGAGTAGGCTGAGTCCCCTGCCTCCC GGAAGCCCTGGCAGTGCCGCGAGAGGACGTGCCGAACCCCCTGAGGAAGAAGAAGAAGAAGAGGAGGAGGAGGAAGAAGCTGAAGCAGAA GCCGTGGCTGCGCTTTTGTTGAACGGCGGCTCAGGAGGCGGTGGCGGAGGAGGCGGAGGAGGAGTGGGAGGCGGAGAAGCGGAAACCATG TCCGAGCCATCCCCTGAGAGTGCCTCCCAAGCAGGTGCAGCGGCAGCAGCTGCCGCCGCAGCAGCAGCTGCAGCAGCGGCAAGCAGCAGC AGCGGCGGG	GGAAGTTCTGTTCCAGGGGCCCGGGGCGGCTGCAATTACTGATATG	CCCGCCGCTGCTGCTGCT	AGCAGCAGCAGCGGCGGGGGT	ATGCCTCGAGACTGCAGGCTCTAGATTATCACCTCTTCAACCTCTTCTGCGG
mt1K2K	CGGGGATTCTCTTGAATTTATTGCATGGCGGCTGCCATTACCGATATGGCCGATCTCGAGGAGTTGTCACGCCTGAGTCCACTTCCCCCG GGTAGTCCAGGATCTGCAGCTAGAGGTCGTGCAGAGCCGCCCAAGAAGAAAAAGAAGAAAAAGAAAAAGAAGAAGAAGGCTGAAGCGGAA GCTGTAGCCGCCCTTCTCTTGAATGGTGGTAGTGGAGGCGGTGGTGGTGGAGGTGGCGGAGGTGTAGGCGGCGGAGAAGCAGAAACCATG TCAGAGCCCTCACCTGAGTCCGCATCACAAGCAGGAAAAAAGAAAAAAAAAAAGAAGAAGAAGAAAAAAAAGAAGAAGAAGAGCAGCAGC AGCGGCGGG	GGAAGTTCTGTTCCAGGGGCCCGGGGCGGCTGCCATTACCGATATG	CCCGCCGCTGCTGCTGCT	AGCAGCAGCAGCGGCGGGGGT	ATGCCTCGAGACTGCAGGCTCTAGATTATCACCTCTTCAACCTCTTCTGCGG
mt1Δ	CGGGGATTCTCTTGAATTTATTGCATGGCGGCCGCTATCACCGACATGGCCGATCTCGAAGAACTGTCTCGTCTGTCACCACTTCCACCG GGTAGCCCCGGTTCTGCTGCCAGGGGTAGAGCGGAGCCCCCCGCTGAAGCTGAAGCCGTTGCTGCATTGCTCCTTAACGGTGGCAGTGGA GGAGGTGGAGGCGGCGGAGGAGGTGGTGTAGGTGGAGGCGAAGCCGAAACAATGTCCGAGCCATCACCAGAAAGCGCCTCACAAGCTGGA AGCAGCAGCAGCGGCGGG	GGAAGTTCTGTTCCAGGGGCCCGGGGCGGCCGCTATCACCGACATG	CTCCTCCTCGTCTTCGTCCTCTCCAGCTTGTGAGGCGCTTTC	GAGGACGAAGACGAGGAGGAG	ATGCCTCGAGACTGCAGGCTCTAGATTATCACCTCTTCAACCTCTTCTGCGG
mt2Δ	CGGGGATTCTCTTGAATTTATTGCATGGCGGCAGCGATAACCGATATGGCCGACTTGGAAGAGCTTTCTAGACTGAGCCCTCTCCCTCCT GGTTCCCCCGGCAGTGCGGCCAGAGGTCGTGCCGAACCACCTGAGGAAGAAGAAGAGGAGGAAGAGGAGGAGGAGGAAGCCGAAGCCGAA GCTGTAGCTGCTTTGCTCCTCAACGGTGGTTCCGGCGGTGGTGGAGGAGGTGGTGGCGGAGGCGTTGGAGGTGGAGAAGCAGAGACTATG TCCGAGCCAAGCCCCGAAAGTGCATCCCAGGCGGGCAGCAGCAGCAGCGGCGGG	GGAAGTTCTGTTCCAGGGGCCCGGGGCGGCAGCGATAACCGATATG	CCCGCCGCTGCTGCTGCT	AGCAGCAGCAGCGGCGGGGGT	ATGCCTCGAGACTGCAGGCTCTAGATTATCACCTCTTCAACCTCTTCTGCGG
