# Supplementary material for: Auto-inhibition of PRC2 by the broadly expressed long isoform of AEBP2
Source: EMBO J. 2025 Oct 30;44(23):6979–7020. doi: 10.1038/s44318-025-00616-9 (PMC12669776; doi:10.1038/s44318-025-00616-9)
Supplement: Supplementary file 5 — Dataset EV4 [file 44318_2025_616_MOESM5_ESM.xlsx]

## Sheet: Dataset Legend
Dataset EV4: Significant DEGs in EpiLCs.

## Sheet: Related to Extended Fig. 5c
Significantly differentially expressed genes in EpiLC (D2) between condition/WT; Related to Extended Figure 5c
LKO/WT	SKO/WT	Aebp2 KO/WT
Ddx3y	AI662270	AI662270
Eif2s3y	Ahnak2	Aebp2
Serpina3m	C130073F10Rik	C130073F10Rik
Uty	Cebpg	Ddit3
Zfy1	Chac1	Ddx3y
	Dcaf12l1	Eif2s3y
	Ddit3	Fbxo15
	Ddx3y	Fgf5
	Dyrk4	Gjb3
	Eif2s3y	Gm11427
	Fbxo15	Gm50147
	Gm11427	Gm525
	Gm50147	H2-Eb1
	Gm525	Klf10
	Grb10	Ly6a
	Gstt2	Mfge8
	H2-Eb1	Mme
	Hrk	Neat1
	Hspb6	Nqo1
	Id3	Nr5a2
	Kbtbd11	Pim2
	Khdc3	Pla2g12a
	Mef2b	Plekha4
	Mocos	Rhbg
	Nr0b1	Slc6a8
	Nup62cl	Sstr5
	Phlda1	Steap3
	Pim2	Tcl1
	Ppp1r1a	Tdh
	Prss42	Uty
	Slc12a8	Zfy1
	Slc35d3
	Slc6a8
	Spta1
	Sstr5
	Steap3
	Tdh
	Trib3
	Trim66
	Trio
	Tsc22d3
	Zfp42
