# Supplementary material for: Auto-inhibition of PRC2 by the broadly expressed long isoform of AEBP2
Source: EMBO J. 2025 Oct 30;44(23):6979–7020. doi: 10.1038/s44318-025-00616-9 (PMC12669776; doi:10.1038/s44318-025-00616-9)
Supplement: Supplementary file 6 — Dataset EV5 [file 44318_2025_616_MOESM6_ESM.zip]

Archive with 4 entries (4 files):
- pBIG1A_HMPRC2-trunc.gb
- pMB.JARID2.gb
- pMB.PRC2-AEBP2LTEV-JARID2.gb
- README_dataset EV5.txt
