# Supplementary material for: Auto-inhibition of PRC2 by the broadly expressed long isoform of AEBP2
Source: EMBO J. 2025 Oct 30;44(23):6979–7020. doi: 10.1038/s44318-025-00616-9 (PMC12669776; doi:10.1038/s44318-025-00616-9)
Supplement: Supplementary file 6 — Dataset EV5 [file 44318_2025_616_MOESM6_ESM.zip › pBIG1A_HMPRC2-trunc.gb]

LOCUS       PRC2-trunc_pBIG1A_DelN_SUZ1&EED_anno       19340 bp    DNA     circular SYN 23-JUN-2023
DEFINITION  .
ACCESSION
VERSION     .
KEYWORDS    .
SOURCE      .
  ORGANISM  .
COMMENT     Annotated with pLannotate v1.2.0.
FEATURES             Location/Qualifiers
     CDS             379..435
                     /note="pLannotate"
                     /database="snapgene"
                     /identity="96.5"
                     /match_length="10.7"
                     /fragment="True"
                     /other="CDS"
                     /label="GmR (fragment)"
     CDS             442..1233
                     /note="pLannotate"
                     /database="snapgene"
                     /identity="100.0"
                     /match_length="100.0"
                     /fragment="False"
                     /other="CDS"
                     /label="SmR"
     rep_origin      1274..1728
                     /note="pLannotate"
                     /database="snapgene"
                     /identity="99.6"
                     /match_length="100.0"
                     /fragment="False"
                     /other="rep_origin"
                     /label="f1 ori"
     promoter        1754..1858
                     /note="pLannotate"
                     /database="snapgene"
                     /identity="100.0"
                     /match_length="100.0"
                     /fragment="False"
                     /other="promoter"
                     /label="AmpR promoter"
     CDS             1859..2719
                     /note="pLannotate"
                     /database="snapgene"
                     /identity="99.8"
                     /match_length="100.0"
                     /fragment="False"
                     /other="CDS"
                     /label="AmpR"
     rep_origin      2890..3478
                     /note="pLannotate"
                     /database="snapgene"
                     /identity="99.7"
                     /match_length="100.0"
                     /fragment="False"
                     /other="rep_origin"
                     /label="ori"
     misc_feature    complement(3664..3715)
                     /note="pLannotate"
                     /database="snapgene"
                     /identity="100.0"
                     /match_length="36.9"
                     /fragment="True"
                     /other="misc_feature"
                     /label="bom (fragment)"
     mobile_element  complement(3783..4007)
                     /note="pLannotate"
                     /database="snapgene"
                     /identity="100.0"
                     /match_length="100.0"
                     /fragment="False"
                     /other="mobile_element"
                     /label="Tn7R"
     CDS             complement(4074..4607)
                     /note="pLannotate"
                     /database="snapgene"
                     /identity="99.8"
                     /match_length="100.0"
                     /fragment="False"
                     /other="CDS"
                     /label="GmR"
     promoter        complement(4796..4824)
                     /note="pLannotate"
                     /database="snapgene"
                     /identity="100.0"
                     /match_length="100.0"
                     /fragment="False"
                     /other="promoter"
                     /label="Pc promoter"
     CDS             complement(4802..5164)
                     /note="pLannotate"
                     /database="swissprot"
                     /identity="90.9"
                     /match_length="92.4"
                     /fragment="True"
                     /other="CDS"
                     /label="YPR2_ECOLX (fragment)"
     rep_origin      complement(5164..5191)
                     /note="pLannotate"
                     /database="snapgene"
                     /identity="100.0"
                     /match_length="7.2"
                     /fragment="True"
                     /other="rep_origin"
                     /label="R6K γ ori (fragment)"
     protein_bind    5220..5253
                     /note="pLannotate"
                     /database="snapgene"
                     /identity="100.0"
                     /match_length="100.0"
                     /fragment="False"
                     /other="protein_bind"
                     /label="loxP"
     polyA_signal    5343..5391
                     /note="pLannotate"
                     /database="snapgene"
                     /identity="100.0"
                     /match_length="100.0"
                     /fragment="False"
                     /other="polyA_signal"
                     /label="HSV TK poly(A) signal"
     promoter        5486..5577
                     /note="pLannotate"
                     /database="snapgene"
                     /identity="100.0"
                     /match_length="100.0"
                     /fragment="False"
                     /other="promoter"
                     /label="polyhedrin promoter"
     misc_feature    5627..5644
                     /kind="tag"
                     /note="6X polyhistidine tag used for protein purification"
                     /Color="#FFFFB9"
                     /note="Derived using Geneious Prime 2023.0.2 'Annotate
                     from Database' based on protein similarity"
                     /Transferred_From="polyhistidine"
                     /Transferred_Translation_Similarity="100.00%"
                     /Primary_Match="100.00%; Adjusted-Interval-0:0/0; <a
                     href=""urn:local:.:zh-ec4bn6n"">polyhistidine</a>"
                     /label="polyhistidine"
     CDS             5651..6748
                     /note="pLannotate"
                     /database="snapgene"
                     /identity="99.9"
                     /match_length="99.7"
                     /fragment="False"
                     /other="CDS"
                     /label="MBP"
     misc_feature    6776..6799
                     /kind="recognition site"
                     /note="recognition and cleavage site for human rhinovirus
                     3C protease"
                     /note="Derived using Geneious Prime 2023.0.2 'Annotate
                     from Database' based on protein similarity"
                     /Transferred_From="HRV 3C site"
                     /Transferred_Translation_Similarity="100.00%"
                     /Primary_Match="100.00%; Adjusted-Interval-0:0/0; <a
                     href=""urn:local:.:q8-ec4bn61"">HRV 3C site</a>"
                     /Alternative_Match="100.00%; Adjusted-Interval-0:0/-3; <a
                     href=""urn:local:.:qt-ec4bn63"">PreScission</a>"
                     /label="HRV 3C site"
     CDS             6809..9058
                     /note="pLannotate"
                     /database="swissprot"
                     /identity="99.2"
                     /match_length="100.5"
                     /fragment="False"
                     /other="CDS"
                     /label="EZH2"
     misc_feature    7352..7366
                     /kind="tag"
                     /note="asp-tag (polyaspartate) used for protein
                     immobilization and purification"
                     /Color="#FFFFB9"
                     /note="Derived using Geneious Prime 2023.0.2 'Annotate
                     from Database' based on protein similarity"
                     /Transferred_From="polyaspartate"
                     /Transferred_Translation_Similarity="100.00%"
                     /Primary_Match="100.00%; Adjusted-Interval-0:0/0; <a
                     href=""urn:local:.:z7-ec4bn6n"">polyaspartate</a>"
                     /Alternative_Match="100.00%; Adjusted-Interval-0:3/3; <a
                     href=""urn:local:.:z7-ec4bn6n"">polyaspartate</a>"
                     /label="polyaspartate"
     misc_feature    7358..7372
                     /kind="tag"
                     /note="asp-tag (polyaspartate) used for protein
                     immobilization and purification"
                     /Color="#FFFFB9"
                     /note="Derived using Geneious Prime 2023.0.2 'Annotate
                     from Database' based on protein similarity"
                     /Transferred_From="polyaspartate"
                     /Transferred_Translation_Similarity="100.00%"
                     /Primary_Match="100.00%; Adjusted-Interval-0:0/0; <a
                     href=""urn:local:.:z7-ec4bn6n"">polyaspartate</a>"
                     /label="polyaspartate"
     CDS             9088..9171
                     /note="pLannotate"
                     /database="snapgene"
                     /identity="100.0"
                     /match_length="3.9"
                     /fragment="True"
                     /other="CDS"
                     /label="large T antigen (fragment)"
     misc_feature    9136..9168
                     /kind="tag"
                     /note="KT3 epitope tag used for protein detection and
                     purification"
                     /Color="#FFFFB9"
                     /note="Derived using Geneious Prime 2023.0.2 'Annotate
                     from Database' based on protein similarity"
                     /Transferred_From="KT3"
                     /Transferred_Translation_Similarity="100.00%"
                     /Primary_Match="100.00%; Adjusted-Interval-0:0/0; <a
                     href=""urn:local:.:xd-ec4bn6j"">KT3</a>"
                     /label="KT3"
     polyA_signal    9194..9328
                     /note="pLannotate"
                     /database="snapgene"
                     /identity="100.0"
                     /match_length="100.0"
                     /fragment="False"
                     /other="polyA_signal"
                     /label="SV40 poly(A) signal"
     CDS             9357..9406
                     /note="pLannotate"
                     /database="snapgene"
                     /identity="100.0"
                     /match_length="39.7"
                     /fragment="True"
                     /other="CDS"
                     /label="SET1 (fragment)"
     promoter        9484..9575
                     /note="pLannotate"
                     /database="snapgene"
                     /identity="100.0"
                     /match_length="100.0"
                     /fragment="False"
                     /other="promoter"
                     /label="polyhedrin promoter"
     misc_feature    9625..9642
                     /kind="tag"
                     /note="6X polyhistidine tag used for protein purification"
                     /Color="#FFFFB9"
                     /note="Derived using Geneious Prime 2023.0.2 'Annotate
                     from Database' based on protein similarity"
                     /Transferred_From="polyhistidine"
                     /Transferred_Translation_Similarity="100.00%"
                     /Primary_Match="100.00%; Adjusted-Interval-0:0/0; <a
                     href=""urn:local:.:zh-ec4bn6n"">polyhistidine</a>"
                     /label="polyhistidine"
     CDS             9649..10746
                     /note="pLannotate"
                     /database="snapgene"
                     /identity="99.9"
                     /match_length="99.7"
                     /fragment="False"
                     /other="CDS"
                     /label="MBP"
     misc_feature    10783..10806
                     /kind="recognition site"
                     /note="recognition and cleavage site for human rhinovirus
                     3C protease"
                     /note="Derived using Geneious Prime 2023.0.2 'Annotate
                     from Database' based on protein similarity"
                     /Transferred_From="HRV 3C site"
                     /Transferred_Translation_Similarity="100.00%"
                     /Primary_Match="100.00%; Adjusted-Interval-0:0/0; <a
                     href=""urn:local:.:q8-ec4bn61"">HRV 3C site</a>"
                     /Alternative_Match="100.00%; Adjusted-Interval-0:0/-3; <a
                     href=""urn:local:.:qt-ec4bn63"">PreScission</a>"
                     /label="HRV 3C site"
     CDS             10810..12654
                     /note="pLannotate"
                     /database="swissprot"
                     /identity="100.0"
                     /match_length="83.2"
                     /fragment="True"
                     /other="CDS"
                     /modified_by="nicolas"
                     /label="DelN-SUZ12 (fragment)"
     CDS             12684..12767
                     /note="pLannotate"
                     /database="snapgene"
                     /identity="100.0"
                     /match_length="3.9"
                     /fragment="True"
                     /other="CDS"
                     /label="large T antigen (fragment)"
     misc_feature    12732..12764
                     /kind="tag"
                     /note="KT3 epitope tag used for protein detection and
                     purification"
                     /Color="#FFFFB9"
                     /note="Derived using Geneious Prime 2023.0.2 'Annotate
                     from Database' based on protein similarity"
                     /Transferred_From="KT3"
                     /Transferred_Translation_Similarity="100.00%"
                     /Primary_Match="100.00%; Adjusted-Interval-0:0/0; <a
                     href=""urn:local:.:xd-ec4bn6j"">KT3</a>"
                     /label="KT3"
     polyA_signal    12790..12924
                     /note="pLannotate"
                     /database="snapgene"
                     /identity="100.0"
                     /match_length="100.0"
                     /fragment="False"
                     /other="polyA_signal"
                     /label="SV40 poly(A) signal"
     CDS             12953..13002
                     /note="pLannotate"
                     /database="snapgene"
                     /identity="100.0"
                     /match_length="39.7"
                     /fragment="True"
                     /other="CDS"
                     /label="SET1 (fragment)"
     promoter        13080..13171
                     /note="pLannotate"
                     /database="snapgene"
                     /identity="100.0"
                     /match_length="100.0"
                     /fragment="False"
                     /other="promoter"
                     /label="polyhedrin promoter"
     misc_feature    13221..13238
                     /kind="tag"
                     /note="6X polyhistidine tag used for protein purification"
                     /Color="#FFFFB9"
                     /note="Derived using Geneious Prime 2023.0.2 'Annotate
                     from Database' based on protein similarity"
                     /Transferred_From="polyhistidine"
                     /Transferred_Translation_Similarity="100.00%"
                     /Primary_Match="100.00%; Adjusted-Interval-0:0/0; <a
                     href=""urn:local:.:zh-ec4bn6n"">polyhistidine</a>"
                     /label="polyhistidine"
     CDS             13245..14342
                     /note="pLannotate"
                     /database="snapgene"
                     /identity="99.9"
                     /match_length="99.7"
                     /fragment="False"
                     /other="CDS"
                     /label="MBP"
     misc_feature    14379..14402
                     /kind="recognition site"
                     /note="recognition and cleavage site for human rhinovirus
                     3C protease"
                     /note="Derived using Geneious Prime 2023.0.2 'Annotate
                     from Database' based on protein similarity"
                     /Transferred_From="HRV 3C site"
                     /Transferred_Translation_Similarity="100.00%"
                     /Primary_Match="100.00%; Adjusted-Interval-0:0/0; <a
                     href=""urn:local:.:q8-ec4bn61"">HRV 3C site</a>"
                     /Alternative_Match="100.00%; Adjusted-Interval-0:0/-3; <a
                     href=""urn:local:.:qt-ec4bn63"">PreScission</a>"
                     /label="HRV 3C site"
     CDS             14403..15488
                     /note="pLannotate"
                     /database="swissprot"
                     /identity="91.8"
                     /match_length="87.5"
                     /fragment="True"
                     /other="CDS"
                     /modified_by="nicolas"
                     /label="Del-N EED (fragment)"
     CDS             15518..15601
                     /note="pLannotate"
                     /database="snapgene"
                     /identity="100.0"
                     /match_length="3.9"
                     /fragment="True"
                     /other="CDS"
                     /label="large T antigen (fragment)"
     misc_feature    15566..15598
                     /kind="tag"
                     /note="KT3 epitope tag used for protein detection and
                     purification"
                     /Color="#FFFFB9"
                     /note="Derived using Geneious Prime 2023.0.2 'Annotate
                     from Database' based on protein similarity"
                     /Transferred_From="KT3"
                     /Transferred_Translation_Similarity="100.00%"
                     /Primary_Match="100.00%; Adjusted-Interval-0:0/0; <a
                     href=""urn:local:.:xd-ec4bn6j"">KT3</a>"
                     /label="KT3"
     polyA_signal    15624..15758
                     /note="pLannotate"
                     /database="snapgene"
                     /identity="100.0"
                     /match_length="100.0"
                     /fragment="False"
                     /other="polyA_signal"
                     /label="SV40 poly(A) signal"
     CDS             15787..15836
                     /note="pLannotate"
                     /database="snapgene"
                     /identity="100.0"
                     /match_length="39.7"
                     /fragment="True"
                     /other="CDS"
                     /label="SET1 (fragment)"
     promoter        15914..16005
                     /note="pLannotate"
                     /database="snapgene"
                     /identity="100.0"
                     /match_length="100.0"
                     /fragment="False"
                     /other="promoter"
                     /label="polyhedrin promoter"
     misc_feature    16055..16072
                     /kind="tag"
                     /note="6X polyhistidine tag used for protein purification"
                     /Color="#FFFFB9"
                     /note="Derived using Geneious Prime 2023.0.2 'Annotate
                     from Database' based on protein similarity"
                     /Transferred_From="polyhistidine"
                     /Transferred_Translation_Similarity="100.00%"
                     /Primary_Match="100.00%; Adjusted-Interval-0:0/0; <a
                     href=""urn:local:.:zh-ec4bn6n"">polyhistidine</a>"
                     /label="polyhistidine"
     CDS             16079..17176
                     /note="pLannotate"
                     /database="snapgene"
                     /identity="99.9"
                     /match_length="99.7"
                     /fragment="False"
                     /other="CDS"
                     /label="MBP"
     misc_feature    17204..17227
                     /kind="recognition site"
                     /note="recognition and cleavage site for human rhinovirus
                     3C protease"
                     /note="Derived using Geneious Prime 2023.0.2 'Annotate
                     from Database' based on protein similarity"
                     /Transferred_From="HRV 3C site"
                     /Transferred_Translation_Similarity="100.00%"
                     /Primary_Match="100.00%; Adjusted-Interval-0:0/0; <a
                     href=""urn:local:.:q8-ec4bn61"">HRV 3C site</a>"
                     /Alternative_Match="100.00%; Adjusted-Interval-0:0/-3; <a
                     href=""urn:local:.:qt-ec4bn63"">PreScission</a>"
                     /label="HRV 3C site"
     CDS             17237..18508
                     /note="pLannotate"
                     /database="swissprot"
                     /identity="100.0"
                     /match_length="99.8"
                     /fragment="False"
                     /other="CDS"
                     /label="RBBP4"
     CDS             18538..18621
                     /note="pLannotate"
                     /database="snapgene"
                     /identity="100.0"
                     /match_length="3.9"
                     /fragment="True"
                     /other="CDS"
                     /label="large T antigen (fragment)"
     misc_feature    18586..18618
                     /kind="tag"
                     /note="KT3 epitope tag used for protein detection and
                     purification"
                     /Color="#FFFFB9"
                     /note="Derived using Geneious Prime 2023.0.2 'Annotate
                     from Database' based on protein similarity"
                     /Transferred_From="KT3"
                     /Transferred_Translation_Similarity="100.00%"
                     /Primary_Match="100.00%; Adjusted-Interval-0:0/0; <a
                     href=""urn:local:.:xd-ec4bn6j"">KT3</a>"
                     /label="KT3"
     polyA_signal    18644..18778
                     /note="pLannotate"
                     /database="snapgene"
                     /identity="100.0"
                     /match_length="100.0"
                     /fragment="False"
                     /other="polyA_signal"
                     /label="SV40 poly(A) signal"
     CDS             18807..18856
                     /note="pLannotate"
                     /database="snapgene"
                     /identity="100.0"
                     /match_length="39.7"
                     /fragment="True"
                     /other="CDS"
                     /label="SET1 (fragment)"
     mobile_element  complement(19093..19258)
                     /note="pLannotate"
                     /database="snapgene"
                     /identity="100.0"
                     /match_length="100.0"
                     /fragment="False"
                     /other="mobile_element"
                     /label="Tn7L"
ORIGIN      
        1 ttctctgtca cagaatgaaa atttttctgt catctcttcg ttattaatgt ttgtaattga
       61 ctgaatatca acgcttattt gcagcctgaa ctgggaggca gaataaatga tcatatcgtc
      121 aattattacc tccacgggga gagcctgagc aaactggcct caggcatttg agaagcacac
      181 ggtcacactg cttccggtag tcaataaacc ggtaagtagc gtatgcgctc acgcaactgg
      241 tccagaacct tgaccgaacg cagcggtggt aacggcgcag tggcggtttt catggcttgt
      301 tatgactgtt tttttggggt acagtctatg cctcgggcat ccaagcagca agcgcgttac
      361 gccgtgggtc gatgtttgat gttatggagc agcaacgatg ttacgcagca gggcagtcgc
      421 cctaaaacaa agttaaacat catgagggaa gcggtgatcg ccgaagtatc gactcaacta
      481 tcagaggtag ttggcgtcat cgagcgccat ctcgaaccga cgttgctggc cgtacatttg
      541 tacggctccg cagtggatgg cggcctgaag ccacacagtg atattgattt gctggttacg
      601 gtgaccgtaa ggcttgatga aacaacgcgg cgagctttga tcaacgacct tttggaaact
      661 tcggcttccc ctggagagag cgagattctc cgcgctgtag aagtcaccat tgttgtgcac
      721 gacgacatca ttccgtggcg ttatccagct aagcgcgaac tgcaatttgg agaatggcag
      781 cgcaatgaca ttcttgcagg tatcttcgag ccagccacga tcgacattga tctggctatc
      841 ttgctgacaa aagcaagaga acatagcgtt gccttggtag gtccagcggc ggaggaactc
      901 tttgatccgg ttcctgaaca ggatctattt gaggcgctaa atgaaacctt aacgctatgg
      961 aactcgccgc ccgactgggc tggcgatgag cgaaatgtag tgcttacgtt gtcccgcatt
     1021 tggtacagcg cagtaaccgg caaaatcgcg ccgaaggatg tcgctgccga ctgggcaatg
     1081 gagcgcctgc cggcccagta tcagcccgtc atacttgaag ctagacaggc ttatcttgga
     1141 caagaagaag atcgcttggc ctcgcgcgca gatcagttgg aagaatttgt ccactacgtg
     1201 aaaggcgaga tcaccaaggt agtcggcaaa taatgtctaa caattcgttc aagccgacgg
     1261 attggcgaat gggacgcgcc ctgtagcggc gcattaagcg cggcgggtgt ggtggttacg
     1321 cgcagcgtga ccgctacact tgccagcgcc ctagcgcccg ctcctttcgc tttcttccct
     1381 tcctttctcg ccacgttcgc cggctttccc cgtcaagctc taaatcgggg gctcccttta
     1441 gggttccgat ttagtgcttt acggcacctc gaccccaaaa aacttgatta gggtgatggt
     1501 tcacgtagtg ggccatcgcc ctgatagacg gtttttcgcc ctttgacgtt ggagtccacg
     1561 ttcttaatag tggactcttg ttccaaactg gaacaacact caaccctatc tcggtctatt
     1621 cttttgattt ataagggatt ttgccgattt cggcctattg gttaaaaaat gagctgattt
     1681 aacaaaaatt taacgcgaat tttaacaaaa tattaacgct tacaatttag gtggcacttt
     1741 tcggggaaat gtgcgcggaa cccctatttg tttatttttc taaatacatt caaatatgta
     1801 tccgctcatg agacaataac cctgataaat gcttcaataa tattgaaaaa ggaagagtat
     1861 gagtattcaa catttccgtg tcgcccttat tccctttttt gcggcatttt gccttcctgt
     1921 ttttgctcac ccagaaacgc tggtgaaagt aaaagatgct gaagatcagt tgggtgcacg
     1981 agtgggttac atcgaactgg atctcaacag cggtaagatc cttgagagtt ttcgccccga
     2041 agaacgtttt ccaatgatga gcacttttaa agttctgcta tgtggcgcgg tattatcccg
     2101 tattgacgcc gggcaagagc aactcggtcg ccgcatacac tattctcaga atgacttggt
     2161 tgagtactca ccagtcacag aaaagcatct tacggatggc atgacagtaa gagaattatg
     2221 cagtgctgcc ataaccatga gtgataacac tgcggccaac ttacttctga caacgatcgg
     2281 aggaccgaag gagctaaccg cttttttgca caacatgggg gatcatgtaa ctcgccttga
     2341 tcgttgggaa ccggagctga atgaagccat accaaacgac gagcgtgaca ccacgatgcc
     2401 tgtagcaatg gcaacaacgt tgcgcaaact attaactggc gaactactta ctctagcttc
     2461 ccggcaacaa ttaatagact ggatggaggc ggataaagtt gcaggaccac ttctgcgctc
     2521 ggcccttccg gctggctggt ttattgctga taaatctgga gccggtgagc gtgggtctcg
     2581 cggtatcatt gcagcactgg ggccagatgg taagccctcc cgtatcgtag ttatctacac
     2641 gacggggagt caggcaacta tggatgaacg aaatagacag atcgctgaga taggtgcctc
     2701 actgattaag cattggtaac tgtcagacca agtttactca tatatacttt agattgattt
     2761 aaaacttcat ttttaattta aaaggatcta ggtgaagatc ctttttgata atctcatgac
     2821 caaaatccct taacgtgagt tttcgttcca ctgagcgtca gaccccgtag aaaagatcaa
     2881 aggatcttct tgagatcctt tttttctgcg cgtaatctgc tgcttgcaaa caaaaaaacc
     2941 accgctacca gcggtggttt gtttgccgga tcaagagcta ccaactcttt ttccgaaggt
     3001 aactggcttc agcagagcgc agataccaaa tactattctt ctagtgtagc cgtagttagg
     3061 ccaccacttc aagaactctg tagcaccgcc tacatacctc gctctgctaa tcctgttacc
     3121 agtggctgct gccagtggcg ataagtcgtg tcttaccggg ttggactcaa gacgatagtt
     3181 accggataag gcgcagcggt cgggctgaac ggggggttcg tgcacacagc ccagcttgga
     3241 gcgaacgacc tacaccgaac tgagatacct acagcgtgag ctatgagaaa gcgccacgct
     3301 tcccgaaggg agaaaggcgg acaggtatcc ggtaagcggc agggtcggaa caggagagcg
     3361 cacgagggag cttccagggg gaaacgcctg gtatctttat agtcctgtcg ggtttcgcca
     3421 cctctgactt gagcgtcgat ttttgtgatg ctcgtcaggg gggcggagcc tatggaaaaa
     3481 cgccagcaac gcggcctttt tacggttcct ggccttttgc tggccttttg ctcacatgtt
     3541 ctttcctgcg ttatcccctg attctgtgga taaccgtatt accgcctttg agtgagctga
     3601 taccgctcgc cgcagccgaa cgaccgagcg cagcgagtca gtgagcgagg aagcggaaga
     3661 gcgcctgatg cggtattttc tccttacgca tctgtgcggt atttcacacc gcatagacca
     3721 gccgcgtaac ctggcaaaat cggttacggt tgagtaataa atggatgccc tgcgtaagcg
     3781 ggtgtgggcg gacaataaag tcttaaactg aacaaaatag atctaaacta tgacaataaa
     3841 gtcttaaact agacagaata gttgtaaact gaaatcagtc cagttatgct gtgaaaaagc
     3901 atactggact tttgttatgg ctaaagcaaa ctcttcattt tctgaagtgc aaattgcccg
     3961 tcgtattaaa gaggggcgtg gccaagggca tggtaaagac tatattcgcg gcgttgtgac
     4021 aatttaccga acaactccgc ggccgggaag ccgatctcgg cttgaacgaa ttgttaggtg
     4081 gcggtacttg ggtcgatatc aaagtgcatc acttcttccc gtatgcccaa ctttgtatag
     4141 agagccactg cgggatcgtc accgtaatct gcttgcacgt agatcacata agcaccaagc
     4201 gcgttggcct catgcttgag gagattgatg agcgcggtgg caatgccctg cctccggtgc
     4261 tcgccggaga ctgcgagatc atagatatag atctcactac gcggctgctc aaacttgggc
     4321 agaacgtaag ccgcgagagc gccaacaacc gcttcttggt cgaaggcagc aagcgcgatg
     4381 aatgtcttac tacggagcaa gttcccgagg taatcggagt ccggctgatg ttgggagtag
     4441 gtggctacgt ctccgaactc acgaccgaaa agatcaagag cagcccgcat ggatttgact
     4501 tggtcagggc cgagcctaca tgtgcgaatg atgcccatac ttgagccacc taactttgtt
     4561 ttagggcgac tgccctgctg cgtaacatcg ttgctgctgc gtaacatcgt tgctgctcca
     4621 taacatcaaa catcgaccca cggcgtaacg cgcttgctgc ttggatgccc gaggcataga
     4681 ctgtacaaaa aaacagtcat aacaagccat gaaaaccgcc actgcgccgt taccaccgct
     4741 gcgttcggtc aaggttctgg accagttgcg tgagcgcata cgctacttgc attacagttt
     4801 acgaaccgaa caggcttatg tcaactgggt ttgtgccttc atccgtttcc acggtgtgcg
     4861 tcacccggca accttgggca gcagcgaagt cgaggcattt ctgtcctggc tggcgaacga
     4921 gcgcaaggtt tcggtctcca cgcatcgtca ggcattggcg gccttgctgt tcttctacgg
     4981 caaggtgctg tgcacggatc tgcccttgct tcaggagatc ggtagacctc ggccgtcgcg
     5041 gcgcttgccg gtggtgctga ccccggatga agtggttcgc atcctcggtt ttctggaagg
     5101 cgagcatcgt ttgttcgccc aggactctag ctatagttct agtggttggc tacagctttg
     5161 tttgtactat caacaggttg aactgctgat caacagatcc tctacgcggc cgcggtacca
     5221 taacttcgta tagcatacat tatacgaagt tatctgggtt taaacgctct atggtctaaa
     5281 gtttttatcg aggctaactg aaacacggaa ggagacaata ccggaaggaa cccgcgctat
     5341 gacggcaata aaaagacaga ataaaacgca cgggtgttgg gtcgtttgtt cataaacgcg
     5401 gggttcggtc ccagggctgg cactctgtca agtgaacgct ctatggtcta aagatttaaa
     5461 tcgacctact ccggaatatt aatagatcat ggagataatt aaaatgataa ccatctcgca
     5521 aataaataag tattttactg ttttcgtaac agttttgtaa taaaaaaacc tataaatatt
     5581 ccggattatt cataccgtcc caccatcggg cgcggatcca atgggtcatc accatcatca
     5641 tcacggtacc aaaactgaag aaggtaaact ggtaatctgg attaacggcg ataaaggcta
     5701 taacggtctc gctgaagtcg gtaagaaatt cgagaaagat accggaatta aagtcaccgt
     5761 tgagcatccg gataaactgg aagagaaatt cccacaggtt gcggcaactg gcgatggccc
     5821 tgacattatc ttctgggcac acgaccgctt tggtggctac gctcaatctg gcctgttggc
     5881 tgaaatcacc ccggacaaag cgttccagga caagctgtat ccgtttacct gggatgccgt
     5941 acgttacaac ggcaagctga ttgcttaccc gatcgctgtt gaagcgttat cgctgattta
     6001 taacaaagat ctgctgccga acccgccaaa aacctgggaa gagatcccgg cgctggataa
     6061 agaactgaaa gcgaaaggta agagcgcgct gatgttcaac ctgcaagaac cgtacttcac
     6121 ctggccgctg attgctgctg acgggggtta tgcgttcaag tatgaaaacg gcaagtacga
     6181 cattaaagac gtgggcgtgg ataacgctgg cgcgaaagcg ggtctgacct tcctggttga
     6241 cctgattaaa aacaaacaca tgaatgcaga caccgattac tccatcgcag aagctgcctt
     6301 taataaaggc gaaacagcga tgaccatcaa cggcccgtgg gcatggtcca acatcgacac
     6361 cagcaaagtg aattatggtg taacggtact gccgaccttc aagggtcaac catccaaacc
     6421 gttcgttggc gtgctgagcg caggtattaa cgccgccagt ccgaacaaag agctggcaaa
     6481 agagttcctc gaaaactatc tgctgactga tgaaggtctg gaagcggtta ataaagacaa
     6541 accgctgggt gccgtagcgc tgaagtctta cgaggaagag ttggcgaaag atccacgtat
     6601 tgccgccacc atggaaaacg cccagaaagg tgaaatcatg ccgaacatcc cgcagatgtc
     6661 cgctttctgg tatgccgtgc gtactgcggt gatcaacgcc gccagcggtc gtcagactgt
     6721 cgatgaagcc ctgaaagacg cgcagactgg taccgattac gatatcccaa cgaccctgga
     6781 agttctgttc caggggcccc tgggatccgg ccagactggg aagaaatctg agaagggacc
     6841 agtttgttgg cggaagcgtg taaaatcaga gtacatgcga ctgagacagc tcaagaggtt
     6901 cagacgagct gatgaagtaa agagtatgtt tagttccaat cgtcagaaaa ttttggaaag
     6961 aacggaaatc ttaaaccaag aatggaaaca gcgaaggata cagcctgtgc acatcctgac
     7021 ttctgtgagc tcattgcgcg ggactaggga gtgttcggtg accagtgact tggattttcc
     7081 aacacaagtc atcccattaa agactctgaa tgcagttgct tcagtaccca taatgtattc
     7141 ttggtcaccc ctacagcaga attttatggt ggaagatgaa actgttttac ataacattcc
     7201 ttatatggga gatgaagttt tagatcagga tggtactttc attgaagaac taataaaaaa
     7261 ttatgatggg aaagtacacg gggatagaga atgtgggttt ataaatgatg aaatttttgt
     7321 ggagttggtg aatgcccttg gtcaatataa tgatgatgac gatgatgatg atggagacga
     7381 tcctgaagaa agagaagaaa agcagaaaga tctggaggat caccgagatg ataaagaaag
     7441 ccgcccacct cggaaatttc cttctgataa aatttttgaa gccatttcct caatgtttcc
     7501 agataagggc acagcagaag aactaaagga aaaatataaa gaactcaccg aacagcagct
     7561 cccaggcgca cttcctcctg aatgtacccc caacatagat ggaccaaatg ctaaatctgt
     7621 tcagagagag caaagcttac actcctttca tacgcttttc tgtaggcgat gttttaaata
     7681 tgactgcttc ctacatcgta agtgcaatta ttcttttcat gcaacaccca acacttataa
     7741 gcggaagaac acagaaacag ctctagacaa caaaccttgt ggaccacagt gttaccagca
     7801 tttggaggga gcaaaggagt ttgctgctgc tctcaccgct gagcggataa agaccccacc
     7861 aaaacgtcca ggaggccgca gaagaggacg gcttcccaat aacagtagca ggcccagcac
     7921 ccccaccatt aatgtgctgg aatcaaagga tacagacagt gatagggaag cagggactga
     7981 aacgggggga gagaacaatg ataaagaaga agaagagaag aaagatgaaa cttcgagctc
     8041 ctctgaagca aattctcggt gtcaaacacc aataaagatg aagccaaata ttgaacctcc
     8101 tgagaatgtg gagtggagtg gtgctgaagc ctcaatgttt agagtcctca ttggcactta
     8161 ctatgacaat ttctgtgcca ttgctaggtt aattgggacc aaaacatgta gacaggtgta
     8221 tgagtttaga gtcaaagaat ctagcatcat agctccagct cccgctgagg atgtggatac
     8281 tcctccaagg aaaaagaaga ggaaacaccg gttgtgggct gcacactgca gaaagataca
     8341 gctgaaaaag gacggctcct ctaaccatgt ttacaactat caaccctgtg atcatccacg
     8401 gcagccttgt gacagttcgt gcccttgtgt gatagcacaa aatttttgtg aaaagttttg
     8461 tcaatgtagt tcagagtgtc aaaaccgctt tccgggatgc cgctgcaaag cacagtgcaa
     8521 caccaagcag tgcccgtgct acctggctgt ccgagagtgt gaccctgacc tctgtcttac
     8581 ttgtggagcc gctgaccatt gggacagtaa aaatgtgtcc tgcaagaact gcagtattca
     8641 gcggggctcc aaaaagcatc tattgctggc accatctgac gtggcaggct gggggatttt
     8701 tatcaaagat cctgtgcaga aaaatgaatt catctcagaa tactgtggag agattatttc
     8761 tcaagatgaa gctgacagaa gagggaaagt gtatgataaa tacatgtgca gctttctgtt
     8821 caacttgaac aatgattttg tggtggatgc aacccgcaag ggtaacaaaa ttcgttttgc
     8881 aaatcattcg gtaaatccaa actgctatgc aaaagttatg atggttaacg gtgatcacag
     8941 gataggtatt tttgccaaga gagccatcca gactggcgaa gagctgtttt ttgattacag
     9001 atacagccag gctgatgccc tgaagtatgt cggcatcgaa agagaaatgg aaatcccttg
     9061 ataaaagctt gtcgagaagt actagaggat cataatcagc cataccacat ttgtagaggt
     9121 tttacttgct ttaaaaaacc tcccacacct ccccctgaac ctgaaacata aaatgaatgc
     9181 aattgttgtt gttaacttgt ttattgcagc ttataatggt tacaaataaa gcaatagcat
     9241 cacaaatttc acaaataaag catttttttc actgcattct agttgtggtt tgtccaaact
     9301 catcaatgta tcttatcatg tctggatctg atcactgctt gagcctagaa gatccggctg
     9361 ctaacaaagc ccgaaaggaa gctgagttgg ctgctgccac cgctgagcaa taactatcat
     9421 aaccatttaa ataaactgga tactattgca cgtttaaatc gacctactcc ggaatattaa
     9481 tagatcatgg agataattaa aatgataacc atctcgcaaa taaataagta ttttactgtt
     9541 ttcgtaacag ttttgtaata aaaaaaccta taaatattcc ggattattca taccgtccca
     9601 ccatcgggcg cggatccaat gggtcatcac catcatcatc acggtaccaa aactgaagaa
     9661 ggtaaactgg taatctggat taacggcgat aaaggctata acggtctcgc tgaagtcggt
     9721 aagaaattcg agaaagatac cggaattaaa gtcaccgttg agcatccgga taaactggaa
     9781 gagaaattcc cacaggttgc ggcaactggc gatggccctg acattatctt ctgggcacac
     9841 gaccgctttg gtggctacgc tcaatctggc ctgttggctg aaatcacccc ggacaaagcg
     9901 ttccaggaca agctgtatcc gtttacctgg gatgccgtac gttacaacgg caagctgatt
     9961 gcttacccga tcgctgttga agcgttatcg ctgatttata acaaagatct gctgccgaac
    10021 ccgccaaaaa cctgggaaga gatcccggcg ctggataaag aactgaaagc gaaaggtaag
    10081 agcgcgctga tgttcaacct gcaagaaccg tacttcacct ggccgctgat tgctgctgac
    10141 gggggttatg cgttcaagta tgaaaacggc aagtacgaca ttaaagacgt gggcgtggat
    10201 aacgctggcg cgaaagcggg tctgaccttc ctggttgacc tgattaaaaa caaacacatg
    10261 aatgcagaca ccgattactc catcgcagaa gctgccttta ataaaggcga aacagcgatg
    10321 accatcaacg gcccgtgggc atggtccaac atcgacacca gcaaagtgaa ttatggtgta
    10381 acggtactgc cgaccttcaa gggtcaacca tccaaaccgt tcgttggcgt gctgagcgca
    10441 ggtattaacg ccgccagtcc gaacaaagag ctggcaaaag agttcctcga aaactatctg
    10501 ctgactgatg aaggtctgga agcggttaat aaagacaaac cgctgggtgc cgtagcgctg
    10561 aagtcttacg aggaagagtt ggcgaaagat ccacgtattg ccgccaccat ggaaaacgcc
    10621 cagaaaggtg aaatcatgcc gaacatcccg cagatgtccg ctttctggta tgccgtgcgt
    10681 actgcggtga tcaacgccgc cagcggtcgt cagactgtcg atgaagccct gaaagacgcg
    10741 cagactgcgg ccgcaggcac cgattacgat atcccaacga ccctggaagt tctgttccag
    10801 gggcccgggg tgaagaagcc gaaaatggag cacgtccagg ctgaccacga gcttttcctc
    10861 caggcctttg agaagccaac acagatctat agatttcttc gaactcggaa tctcatagca
    10921 ccaatatttt tgcacagaac tcttacttac atgtctcatc gaaactccag aacaaacatc
    10981 aaaaggaaaa catttaaagt tgatgatatg ttatcaaaag tagagaaaat gaaaggagag
    11041 caagaatctc atagcttgtc agctcatttg cagcttacgt ttactggttt cttccacaaa
    11101 aatgataagc catcaccaaa ctcagaaaat gaacaaaatt ctgttaccct ggaagtcctg
    11161 cttgtgaaag tttgccacaa aaaaagaaag gatgtaagtt gtccaataag gcaagttccc
    11221 acaggtaaaa agcaggtgcc tttgaatcct gacctcaatc aaacaaaacc cggaaatttc
    11281 ccgtcccttg cagtttccag taatgaattt gaacctagta acagccatat ggtgaagtct
    11341 tactcgttgc tatttagagt gactcgtcca ggaagaagag agtttaatgg aatgattaat
    11401 ggagaaacca atgaaaatat tgatgtcaat gaagagcttc cagccagaag aaaacgaaat
    11461 cgtgaggatg gggaaaagac atttgttgca caaatgacag tatttgataa aaacaggcgc
    11521 ttacagcttt tagatgggga atatgaagta gccatgcagg aaatggaaga atgtccaata
    11581 agcaagaaaa gagcaacatg ggagactatt cttgatggga agaggctgcc tccattcgaa
    11641 acattttctc agggacctac gttgcagttc actcttcgtt ggacaggaga gacgaatgat
    11701 aaatctacgg ctcctattgc caaacctctt gccactagaa attcagagag tctccatcag
    11761 gaaaacaagc ctggttcagt taaacctact caaactattg ctgttaaaga atcattgact
    11821 acagatctac aaacaagaaa agaaaaggat actccaaatg aaaaccgaca aaaattaaga
    11881 atattttatc agtttctcta taacaacaat acaaggcaac aaactgaagc aagagatgac
    11941 ctgcattgcc cttggtgtac tctgaactgc cgcaaacttt atagtttact caagcatctt
    12001 aaactctgcc atagcagatt tatcttcaac tatgtttatc atccaaaagg tgctaggata
    12061 gatgtttcta tcaatgagtg ttatgatggc tcctatgcag gaaatcctca ggatattcat
    12121 cgccaacctg gatttgcttt tagtcgcaac ggaccagtta agagaacacc tatcacacat
    12181 attcttgtgt gcaggccaaa acgaacaaaa gcaagcatgt ctgaatttct tgaatctgaa
    12241 gatggggaag tagaacagca aagaacatat agtagtggcc acaatcgtct gtatttccat
    12301 agtgatacct gcttacctct ccgtccacaa gaaatggaag tagatagtga agatgaaaag
    12361 gatcctgaat ggctaagaga aaaaaccatt acacaaattg aagagttttc tgatgttaat
    12421 gaaggagaga aagaagtgat gaaactctgg aatctccatg tcatgaagca tgggtttatt
    12481 gctgacaatc aaatgaatca tgcctgtatg ctgtttgtag aaaattatgg acagaaaata
    12541 attaagaaga atttatgtcg aaacttcatg cttcatctag tcagcatgca tgactttaat
    12601 cttattagca taatgtcaat agataaagct gttaccaagc tccgtgaaat gcagtgataa
    12661 aagcttgtcg agaagtacta gaggatcata atcagccata ccacatttgt agaggtttta
    12721 cttgctttaa aaaacctccc acacctcccc ctgaacctga aacataaaat gaatgcaatt
    12781 gttgttgtta acttgtttat tgcagcttat aatggttaca aataaagcaa tagcatcaca
    12841 aatttcacaa ataaagcatt tttttcactg cattctagtt gtggtttgtc caaactcatc
    12901 aatgtatctt atcatgtctg gatctgatca ctgcttgagc ctagaagatc cggctgctaa
    12961 caaagcccga aaggaagctg agttggctgc tgccaccgct gagcaataac tatcataacc
    13021 atttaaataa acctaatgat gcctgatgtt taaatcgacc tactccggaa tattaataga
    13081 tcatggagat aattaaaatg ataaccatct cgcaaataaa taagtatttt actgttttcg
    13141 taacagtttt gtaataaaaa aacctataaa tattccggat tattcatacc gtcccaccat
    13201 cgggcgcgga tccaatgggt catcaccatc atcatcacgg taccaaaact gaagaaggta
    13261 aactggtaat ctggattaac ggcgataaag gctataacgg tctcgctgaa gtcggtaaga
    13321 aattcgagaa agataccgga attaaagtca ccgttgagca tccggataaa ctggaagaga
    13381 aattcccaca ggttgcggca actggcgatg gccctgacat tatcttctgg gcacacgacc
    13441 gctttggtgg ctacgctcaa tctggcctgt tggctgaaat caccccggac aaagcgttcc
    13501 aggacaagct gtatccgttt acctgggatg ccgtacgtta caacggcaag ctgattgctt
    13561 acccgatcgc tgttgaagcg ttatcgctga tttataacaa agatctgctg ccgaacccgc
    13621 caaaaacctg ggaagagatc ccggcgctgg ataaagaact gaaagcgaaa ggtaagagcg
    13681 cgctgatgtt caacctgcaa gaaccgtact tcacctggcc gctgattgct gctgacgggg
    13741 gttatgcgtt caagtatgaa aacggcaagt acgacattaa agacgtgggc gtggataacg
    13801 ctggcgcgaa agcgggtctg accttcctgg ttgacctgat taaaaacaaa cacatgaatg
    13861 cagacaccga ttactccatc gcagaagctg cctttaataa aggcgaaaca gcgatgacca
    13921 tcaacggccc gtgggcatgg tccaacatcg acaccagcaa agtgaattat ggtgtaacgg
    13981 tactgccgac cttcaagggt caaccatcca aaccgttcgt tggcgtgctg agcgcaggta
    14041 ttaacgccgc cagtccgaac aaagagctgg caaaagagtt cctcgaaaac tatctgctga
    14101 ctgatgaagg tctggaagcg gttaataaag acaaaccgct gggtgccgta gcgctgaagt
    14161 cttacgagga agagttggcg aaagatccac gtattgccgc caccatggaa aacgcccaga
    14221 aaggtgaaat catgccgaac atcccgcaga tgtccgcttt ctggtatgcc gtgcgtactg
    14281 cggtgatcaa cgccgccagc ggtcgtcaga ctgtcgatga agccctgaaa gacgcgcaga
    14341 ctgcggccgc aggcaccgat tacgatatcc caacgaccct ggaagttctg ttccaggggc
    14401 ccgggtcttt caaatgtgta aatagtctca aggaagatca taaccaacca ttgtttggag
    14461 ttcagtttaa ctggcacagt aaagaaggag atccattagt gtttgcaact gtaggaagca
    14521 acagagttac cttgtatgaa tgtcattcac aaggagaaat ccggttgttg caatcttacg
    14581 tggatgctga tgctgatgaa aacttttaca cttgtgcatg gacctatgat agcaatacga
    14641 gccatcctct gctggctgta gctggatcta gaggcataat taggataata aatcctataa
    14701 caatgcagtg tataaagcac tatgttggcc atggaaatgc tatcaatgag ctgaaattcc
    14761 atccaagaga tccaaatctt ctcttgtcag taagtaaaga tcatgcttta cgattatgga
    14821 atatccagac ggacactctg gtggcaatat ttggaggcgt agaaggacac agagatgaag
    14881 ttctaagtgc tgattatgat cttttgggtg aaaaaataat gtcctgtggt atggatcatt
    14941 ctcttaaact ttggaggatc aattcaaaga gaatgatgaa tgcaattaag gaatcttatg
    15001 attataatcc aaataaaact aacaggccat ttatttctca gaaaatccat tttcctgatt
    15061 tttctaccag agacatacat aggaattatg ttgattgtgt gcgatggtta ggcgatttga
    15121 tactttctaa gtcttgtgaa aatgccattg tgtgctggaa acctggcaag atggaagatg
    15181 atatagataa aattaaaccc agtgaatcta atgtgactat tcttgggcga tttgattaca
    15241 gccagtgtga catttggtac atgaggtttt ctatggattt ctggcaaaag atgcttgcat
    15301 tgggcaatca agttggcaaa ctttatgttt gggatttaga agtagaagat cctcataaag
    15361 ccaaatgtac aacactgact catcataaat gtggtgctgc tattcgacaa accagtttta
    15421 gcagggatag cagcattctt atagctgttt gtgatgatgc cagtatttgg cgctgggatc
    15481 gacttcgatg ataaaagctt gtcgagaagt actagaggat cataatcagc cataccacat
    15541 ttgtagaggt tttacttgct ttaaaaaacc tcccacacct ccccctgaac ctgaaacata
    15601 aaatgaatgc aattgttgtt gttaacttgt ttattgcagc ttataatggt tacaaataaa
    15661 gcaatagcat cacaaatttc acaaataaag catttttttc actgcattct agttgtggtt
    15721 tgtccaaact catcaatgta tcttatcatg tctggatctg atcactgctt gagcctagaa
    15781 gatccggctg ctaacaaagc ccgaaaggaa gctgagttgg ctgctgccac cgctgagcaa
    15841 taactatcat aaccatttaa ataaacggtt cacatagctt agtttaaatc gacctactcc
    15901 ggaatattaa tagatcatgg agataattaa aatgataacc atctcgcaaa taaataagta
    15961 ttttactgtt ttcgtaacag ttttgtaata aaaaaaccta taaatattcc ggattattca
    16021 taccgtccca ccatcgggcg cggatccaat gggtcatcac catcatcatc acggtaccaa
    16081 aactgaagaa ggtaaactgg taatctggat taacggcgat aaaggctata acggtctcgc
    16141 tgaagtcggt aagaaattcg agaaagatac cggaattaaa gtcaccgttg agcatccgga
    16201 taaactggaa gagaaattcc cacaggttgc ggcaactggc gatggccctg acattatctt
    16261 ctgggcacac gaccgctttg gtggctacgc tcaatctggc ctgttggctg aaatcacccc
    16321 ggacaaagcg ttccaggaca agctgtatcc gtttacctgg gatgccgtac gttacaacgg
    16381 caagctgatt gcttacccga tcgctgttga agcgttatcg ctgatttata acaaagatct
    16441 gctgccgaac ccgccaaaaa cctgggaaga gatcccggcg ctggataaag aactgaaagc
    16501 gaaaggtaag agcgcgctga tgttcaacct gcaagaaccg tacttcacct ggccgctgat
    16561 tgctgctgac gggggttatg cgttcaagta tgaaaacggc aagtacgaca ttaaagacgt
    16621 gggcgtggat aacgctggcg cgaaagcggg tctgaccttc ctggttgacc tgattaaaaa
    16681 caaacacatg aatgcagaca ccgattactc catcgcagaa gctgccttta ataaaggcga
    16741 aacagcgatg accatcaacg gcccgtgggc atggtccaac atcgacacca gcaaagtgaa
    16801 ttatggtgta acggtactgc cgaccttcaa gggtcaacca tccaaaccgt tcgttggcgt
    16861 gctgagcgca ggtattaacg ccgccagtcc gaacaaagag ctggcaaaag agttcctcga
    16921 aaactatctg ctgactgatg aaggtctgga agcggttaat aaagacaaac cgctgggtgc
    16981 cgtagcgctg aagtcttacg aggaagagtt ggcgaaagat ccacgtattg ccgccaccat
    17041 ggaaaacgcc cagaaaggtg aaatcatgcc gaacatcccg cagatgtccg ctttctggta
    17101 tgccgtgcgt actgcggtga tcaacgccgc cagcggtcgt cagactgtcg atgaagccct
    17161 gaaagacgcg cagactggta ccgattacga tatcccaacg accctggaag ttctgttcca
    17221 ggggcccctg ggatccgccg acaaggaagc agccttcgac gacgcagtgg aagaacgagt
    17281 gatcaacgag gaatacaaaa tatggaaaaa gaacacccct tttctttatg atttggtgat
    17341 gacccatgct ctggagtggc ccagcctaac tgcccagtgg cttccagatg taaccagacc
    17401 agaagggaaa gatttcagca ttcatcgact tgtcctgggg acacacacat cggatgaaca
    17461 aaaccatctt gttatagcca gtgtgcagct ccctaatgat gatgctcagt ttgatgcgtc
    17521 acactacgac agtgagaaag gagaatttgg aggttttggt tcagttagtg gaaaaattga
    17581 aatagaaatc aagatcaacc atgaaggaga agtaaacagg gcccgttata tgccccagaa
    17641 cccttgtatc atcgcaacaa agactccttc cagtgatgtt cttgtctttg actatacaaa
    17701 acatccttct aaaccagatc cttctggaga gtgcaaccca gacttgcgtc tccgtggaca
    17761 tcagaaggaa ggctatgggc tttcttggaa cccaaatctc agtgggcact tacttagtgc
    17821 ttcagatgac cataccatct gcctgtggga catcagtgcc gttccaaagg agggaaaagt
    17881 ggtagatgcg aagaccatct ttacagggca tacggcagta gtagaagatg tttcctggca
    17941 tctactccat gagtctctgt ttgggtcagt tgctgatgat cagaaactta tgatttggga
    18001 tactcgttca aacaatactt ccaaaccaag ccactcagtt gatgctcaca ctgctgaagt
    18061 gaactgcctt tctttcaatc cttatagtga gttcattctt gccacaggat cagctgacaa
    18121 gactgttgcc ttgtgggatc tgagaaatct gaaacttaag ttgcattcct ttgagtcaca
    18181 taaggatgaa atattccagg ttcagtggtc acctcacaat gagactattt tagcttccag
    18241 tggtactgat cgcagactga atgtctggga tttaagtaaa attggagagg aacaatcccc
    18301 agaagatgca gaagacgggc caccagagtt gttgtttatt catggtggtc atactgccaa
    18361 gatatctgat ttctcctgga atcccaatga accttgggtg atttgttctg tatcagaaga
    18421 caatatcatg caagtgtggc aaatggcaga gaacatttat aatgatgaag accctgaagg
    18481 aagcgtggat ccagaaggac aagggtcctg ataaaagctt gtcgagaagt actagaggat
    18541 cataatcagc cataccacat ttgtagaggt tttacttgct ttaaaaaacc tcccacacct
    18601 ccccctgaac ctgaaacata aaatgaatgc aattgttgtt gttaacttgt ttattgcagc
    18661 ttataatggt tacaaataaa gcaatagcat cacaaatttc acaaataaag catttttttc
    18721 actgcattct agttgtggtt tgtccaaact catcaatgta tcttatcatg tctggatctg
    18781 atcactgctt gagcctagaa gatccggctg ctaacaaagc ccgaaaggaa gctgagttgg
    18841 ctgctgccac cgctgagcaa taactatcat aaccatttaa ataaatctat atctcaatcg
    18901 gggttacgtc gataccccac cgagacccca ttgggaccaa tacgcccgcg tttcttcctt
    18961 ttccccaccc caacccccaa gttcgggtga aggcccaggg ctcgcagcca acgtcggggc
    19021 ggcaagccct gccatagcca ctacgggtta attaaaaact atatctcaat cggggtttaa
    19081 acaggagatc cgaaccagat aagtgaaatc tagttccaaa ctattttgtc atttttaatt
    19141 ttcgtattag cttacgacgc tacacccagt tcccatctat tttgtcactc ttccctaaat
    19201 aatccttaaa aactccattt ccacccctcc cagttcccaa ctattttgtc cgcccacagc
    19261 ggggcatttt tcttcctgtt atgtttttaa tcaaacatcc tgccaactcc atgtgacaaa
    19321 ccgtcatctt cggctacttt
//
