# Supplementary material for: Auto-inhibition of PRC2 by the broadly expressed long isoform of AEBP2
Source: EMBO J. 2025 Oct 30;44(23):6979–7020. doi: 10.1038/s44318-025-00616-9 (PMC12669776; doi:10.1038/s44318-025-00616-9)
Supplement: Supplementary file 6 — Dataset EV5 [file 44318_2025_616_MOESM6_ESM.zip › pMB.JARID2.gb]

LOCUS       007_(reversed)          9974 bp    DNA     circular SYN 14-JUN-2024
DEFINITION  .
ACCESSION
VERSION     .
KEYWORDS    .
SOURCE      .
  ORGANISM  .
COMMENT     Annotated with pLannotate v1.2.0.
FEATURES             Location/Qualifiers
     rep_origin      join(9937..9974,1..418)
                     /note="pLannotate"
                     /database="snapgene"
                     /identity="100.0"
                     /match_length="100.0"
                     /fragment="False"
                     /other="rep_origin"
                     /label="f1 ori"
     promoter        445..549
                     /note="pLannotate"
                     /database="snapgene"
                     /identity="100.0"
                     /match_length="100.0"
                     /fragment="False"
                     /other="promoter"
                     /label="AmpR promoter"
     CDS             550..1410
                     /note="pLannotate"
                     /database="snapgene"
                     /identity="99.7"
                     /match_length="100.0"
                     /fragment="False"
                     /other="CDS"
                     /label="AmpR"
     rep_origin      1581..2169
                     /note="pLannotate"
                     /database="snapgene"
                     /identity="100.0"
                     /match_length="100.0"
                     /fragment="False"
                     /other="rep_origin"
                     /label="ori"
     ncRNA           complement(1622..1726)
                     /note="pLannotate"
                     /database="Rfam"
                     /identity="100.0"
                     /match_length="102.9"
                     /fragment="False"
                     /other="ncRNA"
                     /label="RNAI"
     misc_feature    complement(2355..2404)
                     /note="pLannotate"
                     /database="snapgene"
                     /identity="100.0"
                     /match_length="35.5"
                     /fragment="True"
                     /other="misc_feature"
                     /label="bom (fragment)"
     mobile_element  complement(2472..2696)
                     /note="pLannotate"
                     /database="snapgene"
                     /identity="100.0"
                     /match_length="100.0"
                     /fragment="False"
                     /other="mobile_element"
                     /label="Tn7R"
     CDS             2606..2695
                     /note="pLannotate"
                     /database="swissprot"
                     /identity="100.0"
                     /match_length="11.0"
                     /fragment="True"
                     /other="CDS"
                     /label="tnsA (fragment)"
     CDS             complement(2763..3296)
                     /note="pLannotate"
                     /database="snapgene"
                     /identity="99.6"
                     /match_length="100.0"
                     /fragment="False"
                     /other="CDS"
                     /label="GmR"
     ncRNA           complement(3211..3290)
                     /note="pLannotate"
                     /database="Rfam"
                     /identity="100.0"
                     /match_length="106.7"
                     /fragment="False"
                     /other="ncRNA"
                     /label="AAC AAD leader"
     CDS             3398..3811
                     /note="pLannotate"
                     /database="swissprot"
                     /identity="98.6"
                     /match_length="40.9"
                     /fragment="True"
                     /other="CDS"
                     /label="int (fragment)"
     promoter        complement(3485..3513)
                     /note="pLannotate"
                     /database="snapgene"
                     /identity="100.0"
                     /match_length="100.0"
                     /fragment="False"
                     /other="promoter"
                     /label="Pc promoter"
     promoter        4061..4152
                     /note="pLannotate"
                     /database="snapgene"
                     /identity="100.0"
                     /match_length="100.0"
                     /fragment="False"
                     /other="promoter"
                     /label="polyhedrin promoter"
     CDS             4204..5301
                     /note="pLannotate"
                     /database="snapgene"
                     /identity="99.6"
                     /match_length="99.7"
                     /fragment="False"
                     /other="CDS"
                     /label="MBP"
     CDS             5365..9075
                     /note="pLannotate"
                     /database="swissprot"
                     /identity="100.0"
                     /match_length="99.3"
                     /fragment="False"
                     /other="CDS"
                     /label="JARID2"
     CDS             9132..9215
                     /note="pLannotate"
                     /database="snapgene"
                     /identity="100.0"
                     /match_length="3.9"
                     /fragment="True"
                     /other="CDS"
                     /label="large T antigen (fragment)"
     polyA_signal    9238..9372
                     /note="pLannotate"
                     /database="snapgene"
                     /identity="100.0"
                     /match_length="100.0"
                     /fragment="False"
                     /other="polyA_signal"
                     /label="SV40 poly(A) signal"
     CDS             complement(9316..9372)
                     /note="pLannotate"
                     /database="swissprot"
                     /identity="100.0"
                     /match_length="5.2"
                     /fragment="True"
                     /other="CDS"
                     /label="VP1_SV40 (fragment)"
     mobile_element  complement(9582..9747)
                     /note="pLannotate"
                     /database="snapgene"
                     /identity="100.0"
                     /match_length="100.0"
                     /fragment="False"
                     /other="mobile_element"
                     /label="Tn7L"
     CDS             9910..9926
                     /note="pLannotate"
                     /database="snapgene"
                     /identity="100.0"
                     /match_length="9.8"
                     /fragment="True"
                     /other="CDS"
                     /label="lacZα (fragment)"
ORIGIN      
        1 gtggttacgc gcagcgtgac cgctacactt gccagcgccc tagcgcccgc tcctttcgct
       61 ttcttccctt cctttctcgc cacgttcgcc ggctttcccc gtcaagctct aaatcggggg
      121 ctccctttag ggttccgatt tagtgcttta cggcacctcg accccaaaaa acttgattag
      181 ggtgatggtt cacgtagtgg gccatcgccc tgatagacgg tttttcgccc tttgacgttg
      241 gagtccacgt tctttaatag tggactcttg ttccaaactg gaacaacact caaccctatc
      301 tcggtctatt cttttgattt ataagggatt ttgccgattt cggcctattg gttaaaaaat
      361 gagctgattt aacaaaaatt taacgcgaat tttaacaaaa tattaacgtt tacaatttca
      421 ggtggcactt ttcggggaaa tgtgcgcgga acccctattt gtttattttt ctaaatacat
      481 tcaaatatgt atccgctcat gagacaataa ccctgataaa tgcttcaata atattgaaaa
      541 aggaagagta tgagtattca acatttccgt gtcgccctta ttcccttttt tgcggcattt
      601 tgccttcctg tttttgctca cccagaaacg ctggtgaaag taaaagatgc tgaagatcag
      661 ttgggtgcac gagtgggtta catcgaactg gatctcaaca gcggtaagat ccttgagagt
      721 tttcgccccg aagaacgttt tccaatgatg agcactttta aagttctgct atgtggcgcg
      781 gtattatccc gtattgacgc cgggcaagag caactcggtc gccgcataca ctattctcag
      841 aatgacttgg ttgagtactc accagtcaca gaaaagcatc ttacggatgg catgacagta
      901 agagaattat gcagtgctgc cataaccatg agtgataaca ctgcggccaa cttacttctg
      961 acaacgatcg gaggaccgaa ggagctaacc gcttttttgc acaacatggg ggatcatgta
     1021 actcgccttg atcgttggga accggagctg aatgaagcca taccaaacga cgagcgtgac
     1081 accacgatgc ctgtagcaat ggcaacaacg ttgcgcaaac tattaactgg cgaactactt
     1141 actctagctt cccggcaaca attaatagac tggatggagg cggataaagt tgcaggacca
     1201 cttctgcgct cggcccttcc ggctggctgg tttattgctg ataaatctgg agccggtgag
     1261 cgtggttctc gcggtatcat tgcagcactg gggccagatg gtaagccctc ccgtatcgta
     1321 gttatctaca cgacggggag tcaggcaact atggatgaac gaaatagaca gatcgctgag
     1381 ataggtgcct cactgattaa gcattggtaa ctgtcagacc aagtttactc atatatactt
     1441 tagattgatt taaaacttca tttttaattt aaaaggatct aggtgaagat cctttttgat
     1501 aatctcatga ccaaaatccc ttaacgtgag ttttcgttcc actgagcgtc agaccccgta
     1561 gaaaagatca aaggatcttc ttgagatcct ttttttctgc gcgtaatctg ctgcttgcaa
     1621 acaaaaaaac caccgctacc agcggtggtt tgtttgccgg atcaagagct accaactctt
     1681 tttccgaagg taactggctt cagcagagcg cagataccaa atactgtcct tctagtgtag
     1741 ccgtagttag gccaccactt caagaactct gtagcaccgc ctacatacct cgctctgcta
     1801 atcctgttac cagtggctgc tgccagtggc gataagtcgt gtcttaccgg gttggactca
     1861 agacgatagt taccggataa ggcgcagcgg tcgggctgaa cggggggttc gtgcacacag
     1921 cccagcttgg agcgaacgac ctacaccgaa ctgagatacc tacagcgtga gctatgagaa
     1981 agcgccacgc ttcccgaagg gagaaaggcg gacaggtatc cggtaagcgg cagggtcgga
     2041 acaggagagc gcacgaggga gcttccaggg ggaaacgcct ggtatcttta tagtcctgtc
     2101 gggtttcgcc acctctgact tgagcgtcga tttttgtgat gctcgtcagg ggggcggagc
     2161 ctatggaaaa acgccagcaa cgcggccttt ttacggttcc tggccttttg ctggcctttt
     2221 gctcacatgt tctttcctgc gttatcccct gattctgtgg ataaccgtat taccgccttt
     2281 gagtgagctg ataccgctcg ccgcagccga acgaccgagc gcagcgagtc agtgagcgag
     2341 gaagcggaag agcgcctgat gcggtatttt ctccttacgc atctgtgcgg tatttcacac
     2401 cgcagaccag ccgcgtaacc tggcaaaatc ggttacggtt gagtaataaa tggatgccct
     2461 gcgtaagcgg gtgtgggcgg acaataaagt cttaaactga acaaaataga tctaaactat
     2521 gacaataaag tcttaaacta gacagaatag ttgtaaactg aaatcagtcc agttatgctg
     2581 tgaaaaagca tactggactt ttgttatggc taaagcaaac tcttcatttt ctgaagtgca
     2641 aattgcccgt cgtattaaag aggggcgtgg ccaagggcat ggtaaagact atattcgcgg
     2701 cgttgtgaca atttaccgaa caactccgcg gccgggaagc cgatctcggc ttgaacgaat
     2761 tgttaggtgg cggtacttgg gtcgatatca aagtgcatca cttcttcccg tatgcccaac
     2821 tttgtataga gagccactgc gggatcgtca ccgtaatctg cttgcacgta gatcacataa
     2881 gcaccaagcg cgttggcctc atgcttgagg agattgatga gcgcggtggc aatgccctgc
     2941 ctccggtgct cgccggagac tgcgagatca tagatataga tctcactacg cggctgctca
     3001 aacttgggca gaacgtaagc cgcgagagcg ccaacaaccg cttcttggtc gaaggcagca
     3061 agcgcgatga atgtcttact acggagcaag ttcccgaggt aatcggagtc cggctgatgt
     3121 tgggagtagg tggctacgtc gccgaactca cgaccgaaaa gatcaagagc agcccgcatg
     3181 gatttgactt ggtcagggcc gagcctacat gtgcgaatga tgcccatact tgagccacct
     3241 aactttgttt tagggcgact gccctgctgc gtaacatcgt tgctgctgcg taacatcgtt
     3301 gctgctccat aacatcaaac atcgacccac ggcgtaacgc gcttgctgct tggatgcccg
     3361 aggcatagac tgtacaaaaa aacagtcata acaagccatg aaaaccgcca ctgcgccgtt
     3421 accaccgctg cgttcggtca aggttctgga ccagttgcgt gagcgcatac gctacttgca
     3481 ttacagttta cgaaccgaac aggcttatgt caactgggtt cgtgccttca tccgtttcca
     3541 cggtgtgcgt cacccggcaa ccttgggcag cagcgaagtc gaggcatttc tgtcctggct
     3601 ggcgaacgag cgcaaggttt cggactccac gcatcgtcag gcattggcgg ccttgctgtt
     3661 cttctacggc aaggtgctgt gcacggatct gccctggctt caggagatcg gaagacctcg
     3721 gccgtcgcgg cgcttgccgg tggtgctgac cccggatgaa gtggttcgca tcctcggttt
     3781 tctggaaggc gagcatcgtt tgttcgccca ggactctagc tatagttccc tgaattcgca
     3841 tctagaacgc acaaggtcag ggcactcatg cgacaatcaa ctcgatgcat gatccgcacc
     3901 attgtcgagg ggccagcgtc aatagtgccg atgaccacag acccggttaa gacatagccg
     3961 aatggagccg cgccgaccac agaatgatac gtctcaaagt gaataaagct ccacacagtc
     4021 gaacgctagt ggttggctac atactccgga atattaatag atcatggaga taattaaaat
     4081 gataaccatc tcgcaaataa ataagtattt tactgttttc gtaacagttt tgtaataaaa
     4141 aaacctataa atattccgga ttattcatac cgtcccacca tcgggcgcgg aagaatgggt
     4201 accaaaactg aagaaggtaa actggtaatc tggattaacg gcgataaagg ctataacggt
     4261 ttggctgaag tcggtaagaa attcgagaaa gataccggaa ttaaagtcac cgttgagcat
     4321 ccggataaac tggaagagaa attcccacag gttgcggcaa ctggcgatgg ccctgacatt
     4381 atcttctggg cacacgaccg ctttggtggc tacgctcaat ctggcctgtt ggctgaaatc
     4441 accccggaca aagcgttcca ggacaagctg tatccgttta cctgggatgc cgtacgttac
     4501 aacggcaagc tgattgctta cccgatcgct gttgaagcgt tatcgctgat ttataacaaa
     4561 gatttgctgc cgaacccgcc aaaaacctgg gaagagatcc cggcgctgga taaagaactg
     4621 aaagcgaaag gtaagagcgc gctgatgttc aacctgcaag aaccgtactt cacctggccg
     4681 ctgattgctg ctgacggggg ttatgcgttc aagtatgaaa acggcaagta cgacattaaa
     4741 gacgtgggcg tggataacgc tggcgcgaaa gcgggtctga ccttcctggt tgacctgatt
     4801 aaaaacaaac acatgaatgc agacaccgat tactccatcg cagaagctgc ctttaataaa
     4861 ggcgaaacag cgatgaccat caacggcccg tgggcatggt ccaacatcga caccagcaaa
     4921 gtgaattatg gtgtaacggt actgccgacc ttcaagggtc aaccatccaa accgttcgtt
     4981 ggcgtgctga gcgcaggtat taacgccgcc agtccgaaca aagagctggc aaaagagttc
     5041 ctcgaaaact atctgctgac tgatgaaggt ctggaagcgg ttaataaaga caaaccgctg
     5101 ggtgccgtag cgctgaagtc ttacgaggaa gagttggcga aagatccacg tattgccgcc
     5161 accatggaaa acgcccagaa aggtgaaatc atgccgaaca tcccgcagat gtccgctttc
     5221 tggtatgccg tgcgtactgc ggtgatcaac gccgccagcg gtcgtcagac tgtcgatgaa
     5281 gccctgaaag acgcgcagac tgccgcaggc accgattacg atatcccaac gaccctggaa
     5341 gttctgttcc aggggccctc cggtatgagc aaggaaagac ccaagaggaa tatcattcag
     5401 aagaaatacg atgacagtga tgggattccg tggtcagaag aacgggtggt acgtaaagtc
     5461 ctttatttgt ctctgaagga gttcaagaac tcccagaaga ggcagcatgc ggaaggcatt
     5521 gctgggagcc tgaaaactgt gaatgggctc cttggtaatg accagtctaa gggattagga
     5581 ccagcatcag aacagtcaga gaatgaaaag gacgatgcat cccaagtgtc ctccactagc
     5641 aacgatgtta gttcttcaga ttttgaagaa gggccgtcga ggaaaaggcc caggctgcaa
     5701 gcacaaagga agtttgctca gtctcagccg aatagtccca gcacaactcc agtaaagata
     5761 gtggagccat tgctaccccc tccagctact cagatatcag acctctctaa aaggaagcct
     5821 aagacagaag attttcttac ctttctctgc cttcgaggtt ctcctgcgct gcccaacagc
     5881 atggtgtatt ttggaagctc tcaggatgag gaggaagtcg aggaggaaga tgatgagaca
     5941 gaagacgtca aaacagccac caacaatgct tcatcttcat gccagtcgac ccccaggaaa
     6001 ggaaaaaccc acaaacatgt tcacaacggg catgttttca atggttccag caggtcaaca
     6061 cgggagaagg aacctgttca aaaacacaaa agcaaagagg ccactcccgc aaaggagaag
     6121 cacagcgatc accgggctga cagccgccgg gagcaggctt cagctaacca ccccgcagcg
     6181 gccccctcca cgggttcctc ggccaagggg cttgctgcca cccatcacca cccccctctg
     6241 catcggtcgg ctcaggactt acggaaacag gtttctaagg taaacggagt cactcgaatg
     6301 tcatctctgg gtgcaggtgt aaccagtgcc aaaaagatgc gcgaggtcag accttcacca
     6361 tccaaaactg tgaagtacac tgccacggtg acgaaggggg ctgtcacata caccaaagcc
     6421 aagagagaac tggtcaagga caccaaaccc aatcaccaca agcccagttc cgctgtcaac
     6481 cacacaatct cagggaaaac tgaaagtagc aatgcaaaaa cccgcaaaca ggtgctatcc
     6541 ctcggggggg cgtccaagtc cactgggccc gccgtcaatg gcctcaaggt cagtggcagg
     6601 ttgaacccaa agtcatgcac taaggaggtg ggggggcggc agctgcggga gggcctgcag
     6661 ctgcgggagg ggctgcggaa ctccaagagg agactggaag aggcacacca ggcggagaag
     6721 ccgcagtcgc cccccaagaa gatgaaaggg gcggctggcc ccgccgaagg ccctggcaag
     6781 aaggccccgg ccgagagagg tctgctgaac ggacacgtga agaaggaagt gccggagcgc
     6841 agtctggaga ggaatcggcc gaagcgggcc acggccggga agagcacgcc aggcagacaa
     6901 gcacatggca aggcggacag cgcctcctgt gaaaatcgtt ctacctcgca accggagtcc
     6961 gtgcacaagc cgcaggactc gggcaaggcc gagaagggcg gcggcaaggc cgggtgggcg
     7021 gccatggacg agatccccgt cctcaggccc tccgccaagg agttccacga tccgctcatc
     7081 tacatcgagt cggtccgcgc tcaggtggag aagttcggga tgtgcagggt gatcccccct
     7141 ccggactggc ggcccgagtg caagctcaac gatgagatgc ggtttgtcac gcagattcag
     7201 cacatccaca agctgggccg gcgctggggc cccaacgtgc agcggctggc ctgcatcaag
     7261 aagcacctca aatctcaggg catcaccatg gacgagctcc cgctcatagg gggctgtgag
     7321 ctcgacctgg cctgcttttt ccggctgatt aatgagatgg gcggcatgca gcaagtgact
     7381 gacctcaaaa aatggaacaa actagcagac atgctgcgca tccccagaac tgcccaggac
     7441 cggctggcca agctgcagga ggcctactgc cagtacctac tctcctacga ctccctgtcc
     7501 ccagaggagc accggcggct ggagaaggag gtgctgatgg agaaggagat cctggagaag
     7561 cgcaaggggc cgctggaagg ccacacagag aacgaccacc acaagttcca ccctctgccc
     7621 cgcttcgagc ccaagaatgg gctcatccac ggcgtggccc ccaggaacgg cttccgcagc
     7681 aagctcaagg aggtgggcca ggcccagttg aagactggcc ggcggcgact cttcgctcag
     7741 gaaaaagaag tggtcaagga agaggaggag gacaaaggcg tcctcaatga cttccacaag
     7801 tgcatctata agggaaggtc tgtttctcta acaacttttt atcgaacagc gaggaatatc
     7861 atgagcatgt gtttcagcaa ggagcctgcc ccagccgaaa tcgagcaaga gtactggagg
     7921 ctagtggaag agaaggactg ccacgtggca gtgcactgcg gcaaggtgga caccaacact
     7981 cacggcagtg gattcccagt aggaaaatca gaaccctttt cgaggcatgg atggaacctc
     8041 accgtcctcc ccaataacac agggtccatc ctgcgtcacc tcggtgctgt gcctggagtg
     8101 actattccct ggctaaatat tggcatggtc ttttctacct catgctggtc acgcgaccaa
     8161 aatcaccttc catacattga ctacttacac actggtgctg actgcatttg gtattgcatt
     8221 cctgctgagg aggagaacaa gctggaagat gtggtccaca ccctgctgca agccaatggc
     8281 accccagggc tgcagatgct ggaaagcaac gtcatgatct ccccggaggt gctgtgcaaa
     8341 gaggggatca aggtgcacag gaccgtgcag cagagtggcc agtttgtcgt ctgcttcccg
     8401 ggatcgtttg tgtccaaagt gtgctgtggg tacagcgtgt ctgaaaccgt gcactttgct
     8461 accacccagt ggacaagtat gggctttgag acagccaagg aaatgaagcg tcgccatata
     8521 gctaagccat tctccatgga gaagttactc taccagattg cacaagcaga agcaaaaaaa
     8581 gaaaacggtc ccactctcag taccatctca gccctcctgg atgagctcag ggatacagag
     8641 ctgcggcagc gcaggcagct gttcgaggct ggcctccact cctccgcacg ctatggcagc
     8701 cacgatggca gcagcacggt ggcggacggg aagaaaaagc ctcgaaagtg gctgcagttg
     8761 gagacatcag agaggaggtg tcagatatgc cagcacctgt gctacctgtc catggtggta
     8821 caagagaacg aaaacgtcgt gttctgtctg gagtgtgctc tgcgccacgt ggagaaacag
     8881 aagtcctgcc gagggctgaa gttgatgtac cgctacgatg aggaacagat tatcagtctg
     8941 gtcaatcaga tatgcggcaa agtgtctggt aaaaacggca gcattgagaa ctgtctcagt
     9001 aaacccacac caaaaagagg tccccgcaag agagcgacag tggacgtgcc cccctcccgt
     9061 ctgtcagcct ccagttcatc caaaagtgct tcgagctcat caggatccta atgagtcgag
     9121 aagtactaga ggatcataat cagccatacc acatttgtag aggttttact tgctttaaaa
     9181 aacctcccac acctccccct gaacctgaaa cataaaatga atgcaattgt tgttgttaac
     9241 ttgtttattg cagcttataa tggttacaaa taaagcaata gcatcacaaa tttcacaaat
     9301 aaagcatttt tttcactgca ttctagttgt ggtttgtcca aactcatcaa tgtatcttat
     9361 catgtctgga tctgatcact gatatcgcct aggagatccg gggctgagca tgagacggaa
     9421 atctgctcgt cagtggtgct cacactgacg aatcatgtac agatcatacc gatgactgcc
     9481 tggcgactca caactaagca agacagccgg aaccagcgcc ggcgaacacc actgcatata
     9541 tggcatatca caacagtcca actagtgcac tgcagtacat caaccagata agtgaaatct
     9601 agttccaaac tattttgtca tttttaattt tcgtattagc ttacgacgct acacccagtt
     9661 cccatctatt ttgtcactct tccctaaata atccttaaaa actccatttc cacccctccc
     9721 agttcccaac tattttgtcc gcccacagcg gggcattttt cttcctgtta tgtttttaat
     9781 caaacatcct gccaactcca tgtgacaaac cgtcatcttc ggctactttt tctctgtcac
     9841 agaatgaaaa tttttctgtc atctcttcgt tattaatgtt tgtaattgac tgaatatcaa
     9901 cgcttatttg cagcctgaat ggcgaatggg gggagtacgc gccctgtagc ggcgcattaa
     9961 gcgcggcggg tgtg
//
