# Supplementary material for: Auto-inhibition of PRC2 by the broadly expressed long isoform of AEBP2
Source: EMBO J. 2025 Oct 30;44(23):6979–7020. doi: 10.1038/s44318-025-00616-9 (PMC12669776; doi:10.1038/s44318-025-00616-9)
Supplement: Supplementary file 6 — Dataset EV5 [file 44318_2025_616_MOESM6_ESM.zip › pMB.PRC2-AEBP2LTEV-JARID2.gb]

LOCUS       PRC2.2_AI2T3__01       27888 bp    DNA     circular SYN 14-JUN-2024
DEFINITION  PRC2.2_AI2T3__01.
ACCESSION   PRC2
VERSION     PRC2.2_AI2T3__01
KEYWORDS    .
SOURCE      
  ORGANISM  .
COMMENT     Annotated with pLannotate v1.2.2.
FEATURES             Location/Qualifiers
     rep_origin      1..589
                     /note="pLannotate"
                     /database="snapgene"
                     /identity="100.0"
                     /match_length="100.0"
                     /fragment="False"
                     /other="rep_origin"
                     /label="ori"
     misc_feature    complement(775..824)
                     /note="pLannotate"
                     /database="snapgene"
                     /identity="100.0"
                     /match_length="35.5"
                     /fragment="True"
                     /other="misc_feature"
                     /label="bom (fragment)"
     mobile_element  complement(892..1116)
                     /note="pLannotate"
                     /database="snapgene"
                     /identity="100.0"
                     /match_length="100.0"
                     /fragment="False"
                     /other="mobile_element"
                     /label="Tn7R"
     CDS             complement(1183..1716)
                     /note="pLannotate"
                     /database="snapgene"
                     /identity="99.6"
                     /match_length="100.0"
                     /fragment="False"
                     /other="CDS"
                     /label="GmR"
     promoter        complement(1905..1933)
                     /note="pLannotate"
                     /database="snapgene"
                     /identity="100.0"
                     /match_length="100.0"
                     /fragment="False"
                     /other="promoter"
                     /label="Pc promoter"
     CDS             complement(1911..2231)
                     /note="pLannotate"
                     /database="swissprot"
                     /identity="99.1"
                     /match_length="81.7"
                     /fragment="True"
                     /other="CDS"
                     /label="YPR2_ECOLX (fragment)"
     promoter        2331..2422
                     /note="pLannotate"
                     /database="snapgene"
                     /identity="100.0"
                     /match_length="100.0"
                     /fragment="False"
                     /other="promoter"
                     /label="polyhedrin promoter"
     CDS             2474..3571
                     /note="pLannotate"
                     /database="snapgene"
                     /identity="99.6"
                     /match_length="99.7"
                     /fragment="False"
                     /other="CDS"
                     /label="MBP"
     CDS             3635..5887
                     /note="pLannotate"
                     /database="swissprot"
                     /identity="99.2"
                     /match_length="100.7"
                     /fragment="False"
                     /other="CDS"
                     /label="EZH2"
     CDS             5917..6000
                     /note="pLannotate"
                     /database="snapgene"
                     /identity="100.0"
                     /match_length="3.9"
                     /fragment="True"
                     /other="CDS"
                     /label="large T antigen (fragment)"
     polyA_signal    6023..6157
                     /note="pLannotate"
                     /database="snapgene"
                     /identity="100.0"
                     /match_length="100.0"
                     /fragment="False"
                     /other="polyA_signal"
                     /label="SV40 poly(A) signal"
     promoter        6256..6347
                     /note="pLannotate"
                     /database="snapgene"
                     /identity="100.0"
                     /match_length="100.0"
                     /fragment="False"
                     /other="promoter"
                     /label="polyhedrin promoter"
     CDS             6399..7496
                     /note="pLannotate"
                     /database="snapgene"
                     /identity="99.6"
                     /match_length="99.7"
                     /fragment="False"
                     /other="CDS"
                     /label="MBP"
     CDS             7560..9776
                     /note="pLannotate"
                     /database="swissprot"
                     /identity="100.0"
                     /match_length="91.2"
                     /fragment="True"
                     /other="CDS"
                     /modified_by="nicolas"
                     /label="SUZ12"
     CDS             9806..9889
                     /note="pLannotate"
                     /database="snapgene"
                     /identity="100.0"
                     /match_length="3.9"
                     /fragment="True"
                     /other="CDS"
                     /label="large T antigen (fragment)"
     polyA_signal    9912..10046
                     /note="pLannotate"
                     /database="snapgene"
                     /identity="100.0"
                     /match_length="100.0"
                     /fragment="False"
                     /other="polyA_signal"
                     /label="SV40 poly(A) signal"
     promoter        10145..10236
                     /note="pLannotate"
                     /database="snapgene"
                     /identity="100.0"
                     /match_length="100.0"
                     /fragment="False"
                     /other="promoter"
                     /label="polyhedrin promoter"
     CDS             10288..11385
                     /note="pLannotate"
                     /database="snapgene"
                     /identity="99.6"
                     /match_length="99.7"
                     /fragment="False"
                     /other="CDS"
                     /label="MBP"
     CDS             11449..12771
                     /note="pLannotate"
                     /database="swissprot"
                     /identity="100.0"
                     /match_length="100.0"
                     /fragment="False"
                     /other="CDS"
                     /label="EED"
     CDS             12801..12884
                     /note="pLannotate"
                     /database="snapgene"
                     /identity="100.0"
                     /match_length="3.9"
                     /fragment="True"
                     /other="CDS"
                     /label="large T antigen (fragment)"
     polyA_signal    12907..13041
                     /note="pLannotate"
                     /database="snapgene"
                     /identity="100.0"
                     /match_length="100.0"
                     /fragment="False"
                     /other="polyA_signal"
                     /label="SV40 poly(A) signal"
     promoter        13140..13231
                     /note="pLannotate"
                     /database="snapgene"
                     /identity="100.0"
                     /match_length="100.0"
                     /fragment="False"
                     /other="promoter"
                     /label="polyhedrin promoter"
     CDS             13283..14380
                     /note="pLannotate"
                     /database="snapgene"
                     /identity="99.6"
                     /match_length="99.7"
                     /fragment="False"
                     /other="CDS"
                     /label="MBP"
     CDS             14444..15718
                     /note="pLannotate"
                     /database="swissprot"
                     /identity="100.0"
                     /match_length="100.0"
                     /fragment="False"
                     /other="CDS"
                     /label="RBBP4"
     CDS             15748..15831
                     /note="pLannotate"
                     /database="snapgene"
                     /identity="100.0"
                     /match_length="3.9"
                     /fragment="True"
                     /other="CDS"
                     /label="large T antigen (fragment)"
     polyA_signal    15854..15988
                     /note="pLannotate"
                     /database="snapgene"
                     /identity="100.0"
                     /match_length="100.0"
                     /fragment="False"
                     /other="polyA_signal"
                     /label="SV40 poly(A) signal"
     promoter        16087..16178
                     /note="pLannotate"
                     /database="snapgene"
                     /identity="100.0"
                     /match_length="100.0"
                     /fragment="False"
                     /other="promoter"
                     /label="polyhedrin promoter"
     CDS             16230..17327
                     /note="pLannotate"
                     /database="snapgene"
                     /identity="99.6"
                     /match_length="99.7"
                     /fragment="False"
                     /other="CDS"
                     /label="MBP"
     CDS             17391..18983
                     /note="pLannotate"
                     /database="swissprot"
                     /identity="96.6"
                     /match_length="102.7"
                     /fragment="False"
                     /other="CDS"
                     /label="AEBP2"
     CDS             18060..18080
                     /created_by="nicolas"
                     /label="TEV site"
     CDS             19013..19096
                     /note="pLannotate"
                     /database="snapgene"
                     /identity="100.0"
                     /match_length="3.9"
                     /fragment="True"
                     /other="CDS"
                     /label="large T antigen (fragment)"
     polyA_signal    19119..19253
                     /note="pLannotate"
                     /database="snapgene"
                     /identity="100.0"
                     /match_length="100.0"
                     /fragment="False"
                     /other="polyA_signal"
                     /label="SV40 poly(A) signal"
     promoter        19352..19443
                     /note="pLannotate"
                     /database="snapgene"
                     /identity="100.0"
                     /match_length="100.0"
                     /fragment="False"
                     /other="promoter"
                     /label="polyhedrin promoter"
     CDS             19495..20592
                     /note="pLannotate"
                     /database="snapgene"
                     /identity="99.6"
                     /match_length="99.7"
                     /fragment="False"
                     /other="CDS"
                     /label="MBP"
     CDS             20656..24366
                     /note="pLannotate"
                     /database="swissprot"
                     /identity="100.0"
                     /match_length="99.3"
                     /fragment="False"
                     /other="CDS"
                     /label="JARID2"
     CDS             24423..24506
                     /note="pLannotate"
                     /database="snapgene"
                     /identity="100.0"
                     /match_length="3.9"
                     /fragment="True"
                     /other="CDS"
                     /label="large T antigen (fragment)"
     polyA_signal    24529..24663
                     /note="pLannotate"
                     /database="snapgene"
                     /identity="100.0"
                     /match_length="100.0"
                     /fragment="False"
                     /other="polyA_signal"
                     /label="SV40 poly(A) signal"
     mobile_element  complement(24744..24909)
                     /note="pLannotate"
                     /database="snapgene"
                     /identity="100.0"
                     /match_length="100.0"
                     /fragment="False"
                     /other="mobile_element"
                     /label="Tn7L"
     CDS             complement(25204..25284)
                     /note="pLannotate"
                     /database="swissprot"
                     /identity="100.0"
                     /match_length="8.0"
                     /fragment="True"
                     /other="CDS"
                     /label="int (fragment)"
     CDS             25370..25426
                     /note="pLannotate"
                     /database="snapgene"
                     /identity="96.5"
                     /match_length="10.7"
                     /fragment="True"
                     /other="CDS"
                     /label="GmR (fragment)"
     CDS             25433..26224
                     /note="pLannotate"
                     /database="snapgene"
                     /identity="100.0"
                     /match_length="100.0"
                     /fragment="False"
                     /other="CDS"
                     /label="SmR"
     rep_origin      26271..26726
                     /note="pLannotate"
                     /database="snapgene"
                     /identity="100.0"
                     /match_length="100.0"
                     /fragment="False"
                     /other="rep_origin"
                     /label="f1 ori"
     promoter        26753..26857
                     /note="pLannotate"
                     /database="snapgene"
                     /identity="100.0"
                     /match_length="100.0"
                     /fragment="False"
                     /other="promoter"
                     /label="AmpR promoter"
     CDS             26858..27718
                     /note="pLannotate"
                     /database="snapgene"
                     /identity="99.7"
                     /match_length="100.0"
                     /fragment="False"
                     /other="CDS"
                     /label="AmpR"
ORIGIN      
        1 ttgagatcct ttttttctgc gcgtaatctg ctgcttgcaa acaaaaaaac caccgctacc
       61 agcggtggtt tgtttgccgg atcaagagct accaactctt tttccgaagg taactggctt
      121 cagcagagcg cagataccaa atactgtcct tctagtgtag ccgtagttag gccaccactt
      181 caagaactct gtagcaccgc ctacatacct cgctctgcta atcctgttac cagtggctgc
      241 tgccagtggc gataagtcgt gtcttaccgg gttggactca agacgatagt taccggataa
      301 ggcgcagcgg tcgggctgaa cggggggttc gtgcacacag cccagcttgg agcgaacgac
      361 ctacaccgaa ctgagatacc tacagcgtga gctatgagaa agcgccacgc ttcccgaagg
      421 gagaaaggcg gacaggtatc cggtaagcgg cagggtcgga acaggagagc gcacgaggga
      481 gcttccaggg ggaaacgcct ggtatcttta tagtcctgtc gggtttcgcc acctctgact
      541 tgagcgtcga tttttgtgat gctcgtcagg ggggcggagc ctatggaaaa acgccagcaa
      601 cgcggccttt ttacggttcc tggccttttg ctggcctttt gctcacatgt tctttcctgc
      661 gttatcccct gattctgtgg ataaccgtat taccgccttt gagtgagctg ataccgctcg
      721 ccgcagccga acgaccgagc gcagcgagtc agtgagcgag gaagcggaag agcgcctgat
      781 gcggtatttt ctccttacgc atctgtgcgg tatttcacac cgcagaccag ccgcgtaacc
      841 tggcaaaatc ggttacggtt gagtaataaa tggatgccct gcgtaagcgg gtgtgggcgg
      901 acaataaagt cttaaactga acaaaataga tctaaactat gacaataaag tcttaaacta
      961 gacagaatag ttgtaaactg aaatcagtcc agttatgctg tgaaaaagca tactggactt
     1021 ttgttatggc taaagcaaac tcttcatttt ctgaagtgca aattgcccgt cgtattaaag
     1081 aggggcgtgg ccaagggcat ggtaaagact atattcgcgg cgttgtgaca atttaccgaa
     1141 caactccgcg gccgggaagc cgatctcggc ttgaacgaat tgttaggtgg cggtacttgg
     1201 gtcgatatca aagtgcatca cttcttcccg tatgcccaac tttgtataga gagccactgc
     1261 gggatcgtca ccgtaatctg cttgcacgta gatcacataa gcaccaagcg cgttggcctc
     1321 atgcttgagg agattgatga gcgcggtggc aatgccctgc ctccggtgct cgccggagac
     1381 tgcgagatca tagatataga tctcactacg cggctgctca aacttgggca gaacgtaagc
     1441 cgcgagagcg ccaacaaccg cttcttggtc gaaggcagca agcgcgatga atgtcttact
     1501 acggagcaag ttcccgaggt aatcggagtc cggctgatgt tgggagtagg tggctacgtc
     1561 gccgaactca cgaccgaaaa gatcaagagc agcccgcatg gatttgactt ggtcagggcc
     1621 gagcctacat gtgcgaatga tgcccatact tgagccacct aactttgttt tagggcgact
     1681 gccctgctgc gtaacatcgt tgctgctgcg taacatcgtt gctgctccat aacatcaaac
     1741 atcgacccac ggcgtaacgc gcttgctgct tggatgcccg aggcatagac tgtacaaaaa
     1801 aacagtcata acaagccatg aaaaccgcca ctgcgccgtt accaccgctg cgttcggtca
     1861 aggttctgga ccagttgcgt gagcgcatac gctacttgca ttacagttta cgaaccgaac
     1921 aggcttatgt caactgggtt cgtgccttca tccgtttcca cggtgtgcgt cacccggcaa
     1981 ccttgggcag cagcgaagtc gaggcatttc tgtcctggct ggcgaacgag cgcaaggttt
     2041 cggactccac gcatcgtcag gcattggcgg ccttgctgtt cttctacggc aaggtgctgt
     2101 gcacggatct gccctggctt caggagatcg gaagacctcg gccgtcgcgg cgcttgccgg
     2161 tggtgctgac cccggatgaa gtggttcgca tcctcggttt tctggaaggc gagcatcgtt
     2221 tgttcgccca ggactctagc tatagttccc tgaattcgca tctagactga actggccgat
     2281 aattgcagac gaacgctagt ggttggctac atactccgga atattaatag atcatggaga
     2341 taattaaaat gataaccatc tcgcaaataa ataagtattt tactgttttc gtaacagttt
     2401 tgtaataaaa aaacctataa atattccgga ttattcatac cgtcccacca tcgggcgcgg
     2461 aagaatgggt accaaaactg aagaaggtaa actggtaatc tggattaacg gcgataaagg
     2521 ctataacggt ttggctgaag tcggtaagaa attcgagaaa gataccggaa ttaaagtcac
     2581 cgttgagcat ccggataaac tggaagagaa attcccacag gttgcggcaa ctggcgatgg
     2641 ccctgacatt atcttctggg cacacgaccg ctttggtggc tacgctcaat ctggcctgtt
     2701 ggctgaaatc accccggaca aagcgttcca ggacaagctg tatccgttta cctgggatgc
     2761 cgtacgttac aacggcaagc tgattgctta cccgatcgct gttgaagcgt tatcgctgat
     2821 ttataacaaa gatttgctgc cgaacccgcc aaaaacctgg gaagagatcc cggcgctgga
     2881 taaagaactg aaagcgaaag gtaagagcgc gctgatgttc aacctgcaag aaccgtactt
     2941 cacctggccg ctgattgctg ctgacggggg ttatgcgttc aagtatgaaa acggcaagta
     3001 cgacattaaa gacgtgggcg tggataacgc tggcgcgaaa gcgggtctga ccttcctggt
     3061 tgacctgatt aaaaacaaac acatgaatgc agacaccgat tactccatcg cagaagctgc
     3121 ctttaataaa ggcgaaacag cgatgaccat caacggcccg tgggcatggt ccaacatcga
     3181 caccagcaaa gtgaattatg gtgtaacggt actgccgacc ttcaagggtc aaccatccaa
     3241 accgttcgtt ggcgtgctga gcgcaggtat taacgccgcc agtccgaaca aagagctggc
     3301 aaaagagttc ctcgaaaact atctgctgac tgatgaaggt ctggaagcgg ttaataaaga
     3361 caaaccgctg ggtgccgtag cgctgaagtc ttacgaggaa gagttggcga aagatccacg
     3421 tattgccgcc accatggaaa acgcccagaa aggtgaaatc atgccgaaca tcccgcagat
     3481 gtccgctttc tggtatgccg tgcgtactgc ggtgatcaac gccgccagcg gtcgtcagac
     3541 tgtcgatgaa gccctgaaag acgcgcagac tgccgcaggc accgattacg atatcccaac
     3601 gaccctggaa gttctgttcc aggggccctc cggtatgggc cagactggga agaaatctga
     3661 gaagggacca gtttgttggc ggaagcgtgt aaaatcagag tacatgcgac tgagacagct
     3721 caagaggttc agacgagctg atgaagtaaa gagtatgttt agttccaatc gtcagaaaat
     3781 tttggaaaga acggaaatct taaaccaaga atggaaacag cgaaggatac agcctgtgca
     3841 catcctgact tctgtgagct cattgcgcgg gactagggag tgttcggtga ccagtgactt
     3901 ggattttcca acacaagtca tcccattaaa gactctgaat gcagttgctt cagtacccat
     3961 aatgtattct tggtcacccc tacagcagaa ttttatggtg gaagatgaaa ctgttttaca
     4021 taacattcct tatatgggag atgaagtttt agatcaggat ggtactttca ttgaagaact
     4081 aataaaaaat tatgatggga aagtacacgg ggatagagaa tgtgggttta taaatgatga
     4141 aatttttgtg gagttggtga atgcccttgg tcaatataat gatgatgacg atgatgatga
     4201 tggagatgat cctgaagaaa gagaagaaaa gcagaaagac ctggaggatc accgagatga
     4261 taaagaaagc cgcccacctc ggaaatttcc ttctgataaa atttttgaag ccatttcctc
     4321 aatgtttcca gataagggca cagcagaaga actaaaggaa aaatataaag aactcaccga
     4381 acagcagctc ccaggcgcac ttcctcctga atgtaccccc aacatagatg gaccaaatgc
     4441 taaatctgtt cagagagagc aaagcttaca ctcctttcat acgcttttct gtaggcgatg
     4501 ttttaaatat gactgcttcc tacatcgtaa gtgcaattat tcttttcatg caacacccaa
     4561 cacttataag cggaagaaca cagaaacagc tctagacaac aaaccttgtg gaccacagtg
     4621 ttaccagcat ttggagggag caaaggagtt tgctgctgct ctcaccgctg agcggataaa
     4681 gaccccacca aaacgtccag gaggccgcag aagaggacgg cttcccaata acagtagcag
     4741 gcccagcacc cccaccatta atgtgctgga atcaaaggat acagacagtg atagggaagc
     4801 agggactgaa acggggggag agaacaatga taaagaagaa gaagagaaga aagatgaaac
     4861 ttcgagctcc tctgaagcaa attctcggtg tcaaacacca ataaagatga agccaaatat
     4921 tgaacctcct gagaatgtgg agtggagtgg tgctgaagcc tcaatgttta gagtcctcat
     4981 tggcacttac tatgacaatt tctgtgccat tgctaggtta attgggacca aaacatgtag
     5041 acaggtgtat gagtttagag tcaaagaatc tagcatcata gctccagctc ccgctgagga
     5101 tgtggatact cctccaagga aaaagaagag gaaacaccgg ttgtgggctg cacactgcag
     5161 aaagatacag ctgaaaaagg acggctcctc taaccatgtt tacaactatc aaccctgtga
     5221 tcatccacgg cagccttgtg acagttcgtg cccttgtgtg atagcacaaa atttttgtga
     5281 aaagttttgt caatgtagtt cagagtgtca aaaccgcttt ccgggatgcc gctgcaaagc
     5341 acagtgcaac accaagcagt gcccgtgcta cctggctgtc cgagagtgtg accctgacct
     5401 ctgtcttact tgtggagccg ctgaccattg ggacagtaaa aatgtgtcct gcaagaactg
     5461 cagtattcag cggggctcca aaaagcatct attgctggca ccatctgacg tggcaggctg
     5521 ggggattttt atcaaagatc ctgtgcagaa aaatgaattt atctcagaat actgtggaga
     5581 gattatttct caagatgaag ctgacagaag agggaaagtg tatgataaat acatgtgcag
     5641 ctttctgttc aacttgaaca atgattttgt ggtggatgca acccgcaagg gtaacaaaat
     5701 tcgttttgca aatcattcgg taaatccaaa ctgctatgca aaagttatga tggttaacgg
     5761 tgatcacagg ataggtattt ttgccaagag agccatccag actggcgaag agctgttttt
     5821 tgattacaga tacagccagg ctgatgccct gaagtatgtc ggcatcgaaa gagaaatgga
     5881 aatccctgga tcctaatgag tcgagaagta ctagaggatc ataatcagcc ataccacatt
     5941 tgtagaggtt ttacttgctt taaaaaacct cccacacctc cccctgaacc tgaaacataa
     6001 aatgaatgca attgttgttg ttaacttgtt tattgcagct tataatggtt acaaataaag
     6061 caatagcatc acaaatttca caaataaagc atttttttca ctgcattcta gttgtggttt
     6121 gtccaaactc atcaatgtat cttatcatgt ctggatctga tcactgatat cgcctaggag
     6181 atccggggct gccaaaccag atgtcaacac agctacaacg ctagtggttg gctacatact
     6241 ccggaatatt aatagatcat ggagataatt aaaatgataa ccatctcgca aataaataag
     6301 tattttactg ttttcgtaac agttttgtaa taaaaaaacc tataaatatt ccggattatt
     6361 cataccgtcc caccatcggg cgcggaagaa tgggtaccaa aactgaagaa ggtaaactgg
     6421 taatctggat taacggcgat aaaggctata acggtttggc tgaagtcggt aagaaattcg
     6481 agaaagatac cggaattaaa gtcaccgttg agcatccgga taaactggaa gagaaattcc
     6541 cacaggttgc ggcaactggc gatggccctg acattatctt ctgggcacac gaccgctttg
     6601 gtggctacgc tcaatctggc ctgttggctg aaatcacccc ggacaaagcg ttccaggaca
     6661 agctgtatcc gtttacctgg gatgccgtac gttacaacgg caagctgatt gcttacccga
     6721 tcgctgttga agcgttatcg ctgatttata acaaagattt gctgccgaac ccgccaaaaa
     6781 cctgggaaga gatcccggcg ctggataaag aactgaaagc gaaaggtaag agcgcgctga
     6841 tgttcaacct gcaagaaccg tacttcacct ggccgctgat tgctgctgac gggggttatg
     6901 cgttcaagta tgaaaacggc aagtacgaca ttaaagacgt gggcgtggat aacgctggcg
     6961 cgaaagcggg tctgaccttc ctggttgacc tgattaaaaa caaacacatg aatgcagaca
     7021 ccgattactc catcgcagaa gctgccttta ataaaggcga aacagcgatg accatcaacg
     7081 gcccgtgggc atggtccaac atcgacacca gcaaagtgaa ttatggtgta acggtactgc
     7141 cgaccttcaa gggtcaacca tccaaaccgt tcgttggcgt gctgagcgca ggtattaacg
     7201 ccgccagtcc gaacaaagag ctggcaaaag agttcctcga aaactatctg ctgactgatg
     7261 aaggtctgga agcggttaat aaagacaaac cgctgggtgc cgtagcgctg aagtcttacg
     7321 aggaagagtt ggcgaaagat ccacgtattg ccgccaccat ggaaaacgcc cagaaaggtg
     7381 aaatcatgcc gaacatcccg cagatgtccg ctttctggta tgccgtgcgt actgcggtga
     7441 tcaacgccgc cagcggtcgt cagactgtcg atgaagccct gaaagacgcg cagactgccg
     7501 caggcaccga ttacgatatc ccaacgaccc tggaagttct gttccagggg ccctccggta
     7561 tggcgcctca gaagcacggc ggtgggggag ggggcggctc ggggcccagc gcggggtccg
     7621 ggggaggcgg cttcgggggt tcggcggcgg tggcggcggc gacggcttcg ggcggcaaat
     7681 ccggcggcgg gagctgtgga gggggtggca gttactcggc ctcctcctcc tcctccgcgg
     7741 cggcagcggc gggggctgcg gtgttaccgg tgaagaagcc gaaaatggag cacgtccagg
     7801 ctgaccacga gcttttcctc caggcctttg agaagccaac acaaatctat agatttcttc
     7861 gaactcggaa tctcatagca ccaatatttt tgcacagaac tcttacttac atgtctcatc
     7921 gaaactccag aacaaacatc aaaaggaaaa catttaaagt tgatgatatg ttatcaaaag
     7981 tagagaaaat gaaaggagag caagaatctc atagcttgtc agctcatttg cagcttacgt
     8041 ttactggttt cttccacaaa aatgataagc catcaccaaa ctcagaaaat gaacaaaatt
     8101 ctgttaccct ggaagtcctg cttgtgaaag tttgccacaa aaaaagaaag gatgtaagtt
     8161 gtccaataag gcaagttccc acaggtaaaa agcaggtgcc tttgaatcct gacctcaatc
     8221 aaacaaaacc cggaaatttc ccgtcccttg cagtttccag taatgaattt gaacctagta
     8281 acagccatat ggtgaagtct tactcgttgc tatttagagt gactcgtcca ggaagaagag
     8341 agtttaatgg aatgattaat ggagaaacca atgaaaatat tgatgtcaat gaagagcttc
     8401 cagccagaag aaaacgaaat cgtgaggatg gggaaaagac atttgttgca caaatgacag
     8461 tatttgataa aaacaggcgc ttacagcttt tagatgggga atatgaagta gccatgcagg
     8521 aaatggaaga atgtccaata agcaagaaaa gagcaacatg ggagactatt cttgatggga
     8581 agaggctgcc tccattcgaa acattttctc agggacctac gttgcagttc actcttcgtt
     8641 ggacaggaga aaccaatgat aaatctacgg ctcctattgc caaacctctt gccactagaa
     8701 attcagagag tctccatcag gaaaacaagc ctggttcagt taaacctact caaactattg
     8761 ctgttaaaga atcattgact acagacctac aaacaagaaa agaaaaggat actccaaatg
     8821 aaaaccgaca aaaattaaga atattttatc agtttctcta taacaacaat acaaggcaac
     8881 aaactgaagc aagagatgac ctgcattgcc cttggtgtac tctgaactgc cgcaaacttt
     8941 atagtttact caagcatctt aaactctgcc atagcagatt tatcttcaac tatgtttatc
     9001 atccaaaagg tgctaggata gatgtttcta tcaatgagtg ttatgatggc tcctatgcag
     9061 gaaatcctca ggatattcat cgccaacctg gatttgcttt tagtcgcaac ggaccagtta
     9121 agagaacacc tatcacacat attcttgtgt gcaggccaaa acgaacaaaa gcaagcatgt
     9181 ctgaatttct tgaatctgaa gatggggaag tagaacagca aagaacatat agtagtggcc
     9241 acaatcgtct gtatttccat agtgatacct gcttacctct ccgtccacaa gaaatggaag
     9301 tagatagtga agatgaaaaa gatcctgaat ggctaagaga aaaaaccatt acacaaattg
     9361 aagagttttc tgatgttaat gaaggagaga aagaagtgat gaaactctgg aatctccatg
     9421 tcatgaagca tgggtttatt gctgacaatc aaatgaatca tgcctgtatg ctgtttgtag
     9481 aaaattatgg acagaaaata attaagaaga atttatgtcg aaacttcatg cttcatctag
     9541 tcagcatgca tgactttaat cttattagca taatgtcaat agataaagct gttaccaagc
     9601 tccgtgaaat gcagcaaaaa ttagaaaagg gggaatctgc ttcccctgca aacgaagaaa
     9661 taactgaaga acaaaatggg acagcaaatg gatttagtga aattaactca aaagagaaag
     9721 ctttggaaac agatagtgtc tcaggggttt caaaacagag caaaaaacaa aaactcggat
     9781 cctaatgagt cgagaagtac tagaggatca taatcagcca taccacattt gtagaggttt
     9841 tacttgcttt aaaaaacctc ccacacctcc ccctgaacct gaaacataaa atgaatgcaa
     9901 ttgttgttgt taacttgttt attgcagctt ataatggtta caaataaagc aatagcatca
     9961 caaatttcac aaataaagca tttttttcac tgcattctag ttgtggtttg tccaaactca
    10021 tcaatgtatc ttatcatgtc tggatctgat cactgatatc gcctaggaga tccggggctg
    10081 gatgcacaca ctggcttaag atgacaacgc tagtggttgg ctacatactc cggaatatta
    10141 atagatcatg gagataatta aaatgataac catctcgcaa ataaataagt attttactgt
    10201 tttcgtaaca gttttgtaat aaaaaaacct ataaatattc cggattattc ataccgtccc
    10261 accatcgggc gcggaagaat gggtaccaaa actgaagaag gtaaactggt aatctggatt
    10321 aacggcgata aaggctataa cggtttggct gaagtcggta agaaattcga gaaagatacc
    10381 ggaattaaag tcaccgttga gcatccggat aaactggaag agaaattccc acaggttgcg
    10441 gcaactggcg atggccctga cattatcttc tgggcacacg accgctttgg tggctacgct
    10501 caatctggcc tgttggctga aatcaccccg gacaaagcgt tccaggacaa gctgtatccg
    10561 tttacctggg atgccgtacg ttacaacggc aagctgattg cttacccgat cgctgttgaa
    10621 gcgttatcgc tgatttataa caaagatttg ctgccgaacc cgccaaaaac ctgggaagag
    10681 atcccggcgc tggataaaga actgaaagcg aaaggtaaga gcgcgctgat gttcaacctg
    10741 caagaaccgt acttcacctg gccgctgatt gctgctgacg ggggttatgc gttcaagtat
    10801 gaaaacggca agtacgacat taaagacgtg ggcgtggata acgctggcgc gaaagcgggt
    10861 ctgaccttcc tggttgacct gattaaaaac aaacacatga atgcagacac cgattactcc
    10921 atcgcagaag ctgcctttaa taaaggcgaa acagcgatga ccatcaacgg cccgtgggca
    10981 tggtccaaca tcgacaccag caaagtgaat tatggtgtaa cggtactgcc gaccttcaag
    11041 ggtcaaccat ccaaaccgtt cgttggcgtg ctgagcgcag gtattaacgc cgccagtccg
    11101 aacaaagagc tggcaaaaga gttcctcgaa aactatctgc tgactgatga aggtctggaa
    11161 gcggttaata aagacaaacc gctgggtgcc gtagcgctga agtcttacga ggaagagttg
    11221 gcgaaagatc cacgtattgc cgccaccatg gaaaacgccc agaaaggtga aatcatgccg
    11281 aacatcccgc agatgtccgc tttctggtat gccgtgcgta ctgcggtgat caacgccgcc
    11341 agcggtcgtc agactgtcga tgaagccctg aaagacgcgc agactgccgc aggcaccgat
    11401 tacgatatcc caacgaccct ggaagttctg ttccaggggc cctccggtat gtccgagagg
    11461 gaagtgtcga ctgcgccggc gggaacagac atgcctgcgg ccaagaagca gaagctgagc
    11521 agtgacgaga acagcaatcc agacctctct ggagatgaga atgatgacgc tgtcagtata
    11581 gaaagtggta caaacactga acgccctgat acacctacaa acacgccaaa tgcacctgga
    11641 aggaaaagtt ggggaaaggg aaaatggaag tcaaagaaat gcaaatattc tttcaaatgt
    11701 gtaaatagtc tcaaggaaga tcataaccaa ccattgtttg gagttcagtt taactggcac
    11761 agtaaagaag gagatccatt agtgtttgca actgtaggaa gcaacagagt taccttgtat
    11821 gaatgtcatt cacaaggaga aatccggttg ttgcaatctt acgtggatgc tgatgctgat
    11881 gaaaactttt acacttgtgc atggacctat gatagcaata cgagccatcc tctgctggct
    11941 gtagctggat ctagaggcat aattaggata ataaatccta taacaatgca gtgtataaag
    12001 cactatgttg gccatggaaa tgctatcaat gagctgaaat tccatccaag agatccaaat
    12061 cttctcctgt cagtaagtaa agatcatgct ttacgattat ggaatatcca gacggacact
    12121 ctggtggcaa tatttggagg cgtagaaggg cacagagatg aagttctaag tgctgattat
    12181 gatcttttgg gtgaaaaaat aatgtcctgt ggtatggatc attctcttaa actttggagg
    12241 atcaattcaa agagaatgat gaatgcaatt aaggaatctt atgattataa tccaaataaa
    12301 actaacaggc catttatttc tcagaaaatc cattttcctg atttttctac cagagacata
    12361 cataggaatt atgttgattg tgtgcgatgg ttaggcgatt tgatactttc taagtcttgt
    12421 gaaaatgcca ttgtgtgctg gaaacctggc aagatggaag atgatataga taaaattaaa
    12481 cccagtgaat ctaatgtgac tattcttggg cgatttgatt acagccagtg tgacatttgg
    12541 tacatgaggt tttctatgga tttctggcaa aagatgcttg cattgggcaa tcaagttggc
    12601 aaactttatg tttgggattt agaagtagaa gatcctcata aagccaaatg tacaacactg
    12661 actcatcata aatgtggtgc tgctattcga caaaccagtt ttagcaggga tagcagcatt
    12721 cttatagctg tttgtgatga tgccagtatt tggcgctggg atcgacttcg aggatcctaa
    12781 tgagtcgaga agtactagag gatcataatc agccatacca catttgtaga ggttttactt
    12841 gctttaaaaa acctcccaca cctccccctg aacctgaaac ataaaatgaa tgcaattgtt
    12901 gttgttaact tgtttattgc agcttataat ggttacaaat aaagcaatag catcacaaat
    12961 ttcacaaata aagcattttt ttcactgcat tctagttgtg gtttgtccaa actcatcaat
    13021 gtatcttatc atgtctggat ctgatcactg atatcgccta ggagatccgg ggctggttct
    13081 gtatgggcac agacaaccta aacgctagtg gttggctaca tactccggaa tattaataga
    13141 tcatggagat aattaaaatg ataaccatct cgcaaataaa taagtatttt actgttttcg
    13201 taacagtttt gtaataaaaa aacctataaa tattccggat tattcatacc gtcccaccat
    13261 cgggcgcgga agaatgggta ccaaaactga agaaggtaaa ctggtaatct ggattaacgg
    13321 cgataaaggc tataacggtt tggctgaagt cggtaagaaa ttcgagaaag ataccggaat
    13381 taaagtcacc gttgagcatc cggataaact ggaagagaaa ttcccacagg ttgcggcaac
    13441 tggcgatggc cctgacatta tcttctgggc acacgaccgc tttggtggct acgctcaatc
    13501 tggcctgttg gctgaaatca ccccggacaa agcgttccag gacaagctgt atccgtttac
    13561 ctgggatgcc gtacgttaca acggcaagct gattgcttac ccgatcgctg ttgaagcgtt
    13621 atcgctgatt tataacaaag atttgctgcc gaacccgcca aaaacctggg aagagatccc
    13681 ggcgctggat aaagaactga aagcgaaagg taagagcgcg ctgatgttca acctgcaaga
    13741 accgtacttc acctggccgc tgattgctgc tgacgggggt tatgcgttca agtatgaaaa
    13801 cggcaagtac gacattaaag acgtgggcgt ggataacgct ggcgcgaaag cgggtctgac
    13861 cttcctggtt gacctgatta aaaacaaaca catgaatgca gacaccgatt actccatcgc
    13921 agaagctgcc tttaataaag gcgaaacagc gatgaccatc aacggcccgt gggcatggtc
    13981 caacatcgac accagcaaag tgaattatgg tgtaacggta ctgccgacct tcaagggtca
    14041 accatccaaa ccgttcgttg gcgtgctgag cgcaggtatt aacgccgcca gtccgaacaa
    14101 agagctggca aaagagttcc tcgaaaacta tctgctgact gatgaaggtc tggaagcggt
    14161 taataaagac aaaccgctgg gtgccgtagc gctgaagtct tacgaggaag agttggcgaa
    14221 agatccacgt attgccgcca ccatggaaaa cgcccagaaa ggtgaaatca tgccgaacat
    14281 cccgcagatg tccgctttct ggtatgccgt gcgtactgcg gtgatcaacg ccgccagcgg
    14341 tcgtcagact gtcgatgaag ccctgaaaga cgcgcagact gccgcaggca ccgattacga
    14401 tatcccaacg accctggaag ttctgttcca ggggccctcc ggtatggccg acaaggaagc
    14461 agccttcgac gacgcagtgg aagaacgagt gatcaacgag gaatacaaaa tatggaaaaa
    14521 gaacacccct tttctttatg atttggtgat gacccatgct ctggagtggc ccagcctaac
    14581 tgcccagtgg cttccagatg taaccagacc agaagggaaa gatttcagca ttcatcgact
    14641 tgtcctgggg acacacacat cggatgaaca aaaccatctt gttatagcca gtgtgcagct
    14701 ccctaatgat gatgctcagt ttgatgcgtc acactacgac agtgagaaag gagaatttgg
    14761 aggttttggt tcagttagtg gaaaaattga aatagaaatc aagatcaacc atgaaggaga
    14821 agtaaacagg gcccgttata tgccccagaa cccttgtatc atcgcaacaa agactccttc
    14881 cagtgatgtt cttgtttttg actatacaaa acatccttct aaaccagatc cttctggaga
    14941 gtgcaaccca gacttgcgac tccgtggaca tcagaaggaa ggctatgggc tttcttggaa
    15001 cccaaatctc agtgggcact tacttagtgc ttcagatgac cataccatct gcctgtggga
    15061 catcagtgcc gttccaaagg agggaaaagt ggtagatgcg aagaccatct ttacagggca
    15121 tacggcagta gtagaagatg tttcctggca tctactccat gagtctctgt ttgggtcagt
    15181 tgctgatgat cagaaactta tgatttggga tactcgttca aacaatactt ccaaaccaag
    15241 ccactcagtt gatgctcaca ctgctgaagt gaactgcctt tctttcaatc cttatagtga
    15301 gttcattctt gccacaggat cagctgacaa gactgttgcc ttgtgggatc tgagaaatct
    15361 gaaacttaag ttgcattcct ttgagtcaca taaggatgaa atattccagg ttcagtggtc
    15421 acctcacaat gagactattt tagcttccag tggtactgat cgcagactga atgtctggga
    15481 tttaagtaaa attggagagg aacaatcccc agaagatgca gaagacgggc caccagagtt
    15541 gttgtttatt catggtggtc atactgccaa gatatctgat ttctcctgga atcccaatga
    15601 accttgggtg atttgttctg tatcagaaga caatatcatg caagtgtggc aaatggcaga
    15661 gaacatttat aatgatgaag accctgaagg aagcgttgat ccagaaggac aagggtccgg
    15721 atcctaatga gtcgagaagt actagaggat cataatcagc cataccacat ttgtagaggt
    15781 tttacttgct ttaaaaaacc tcccacacct ccccctgaac ctgaaacata aaatgaatgc
    15841 aattgttgtt gttaacttgt ttattgcagc ttataatggt tacaaataaa gcaatagcat
    15901 cacaaatttc acaaataaag catttttttc actgcattct agttgtggtt tgtccaaact
    15961 catcaatgta tcttatcatg tctggatctg atcactgata tcgcctagga gatccggggc
    16021 tgggtagact acccatgagt cacaatgaac gctagtggtt ggctacatac tccggaatat
    16081 taatagatca tggagataat taaaatgata accatctcgc aaataaataa gtattttact
    16141 gttttcgtaa cagttttgta ataaaaaaac ctataaatat tccggattat tcataccgtc
    16201 ccaccatcgg gcgcggaaga atgggtacca aaactgaaga aggtaaactg gtaatctgga
    16261 ttaacggcga taaaggctat aacggtttgg ctgaagtcgg taagaaattc gagaaagata
    16321 ccggaattaa agtcaccgtt gagcatccgg ataaactgga agagaaattc ccacaggttg
    16381 cggcaactgg cgatggccct gacattatct tctgggcaca cgaccgcttt ggtggctacg
    16441 ctcaatctgg cctgttggct gaaatcaccc cggacaaagc gttccaggac aagctgtatc
    16501 cgtttacctg ggatgccgta cgttacaacg gcaagctgat tgcttacccg atcgctgttg
    16561 aagcgttatc gctgatttat aacaaagatt tgctgccgaa cccgccaaaa acctgggaag
    16621 agatcccggc gctggataaa gaactgaaag cgaaaggtaa gagcgcgctg atgttcaacc
    16681 tgcaagaacc gtacttcacc tggccgctga ttgctgctga cgggggttat gcgttcaagt
    16741 atgaaaacgg caagtacgac attaaagacg tgggcgtgga taacgctggc gcgaaagcgg
    16801 gtctgacctt cctggttgac ctgattaaaa acaaacacat gaatgcagac accgattact
    16861 ccatcgcaga agctgccttt aataaaggcg aaacagcgat gaccatcaac ggcccgtggg
    16921 catggtccaa catcgacacc agcaaagtga attatggtgt aacggtactg ccgaccttca
    16981 agggtcaacc atccaaaccg ttcgttggcg tgctgagcgc aggtattaac gccgccagtc
    17041 cgaacaaaga gctggcaaaa gagttcctcg aaaactatct gctgactgat gaaggtctgg
    17101 aagcggttaa taaagacaaa ccgctgggtg ccgtagcgct gaagtcttac gaggaagagt
    17161 tggcgaaaga tccacgtatt gccgccacca tggaaaacgc ccagaaaggt gaaatcatgc
    17221 cgaacatccc gcagatgtcc gctttctggt atgccgtgcg tactgcggtg atcaacgccg
    17281 ccagcggtcg tcagactgtc gatgaagccc tgaaagacgc gcagactgcc gcaggcaccg
    17341 attacgatat cccaacgacc ctggaagttc tgttccaggg gccctccggt atggccgccg
    17401 ctatcaccga catggccgac ctggaggagc tctcccgcct gagccctctg ccccccggca
    17461 gcccgggttc ggcggcgcgg ggccgggctg agccccccga ggaggaggag gaagaggagg
    17521 aggaggaaga ggaggcggag gccgaggcgg tggcggcgct gctgctgaac ggcggcagcg
    17581 gtgggggcgg cggaggcggc ggcggaggag tggggggcgg cgaggcagac acgatgtcgg
    17641 agccgagccc cgagagcgcc agccaggccg gggaggacga agacgaggag gaggacgacg
    17701 aggaggagga agatgagagc agcagcagcg gcgggggtga ggaggagagt agcgccgaga
    17761 gcctggtggg cagcagcggc gggagcagca gcgacgacac ccgctcgttg agccccggcg
    17821 ccgccagcag cagcagcggg gatggggacg gcaaggaggg cctggaggag cccaagggac
    17881 cgcggggcag ccagggcggc ggcgggggcg gcagcagtag cagcagcgta gtctccagcg
    17941 gcggcgacga gggctacggg actgggggag gcggaagcag cgcgacctcc gggggccggc
    18001 ggggcagctt ggagatgtcg tcggatgggg aacccctgag ccgcatggac tcggaggacg
    18061 aaaacttgta tttccagggc atgtacacac gtcggtactc aagcataagc agtactataa
    18121 tggatgtaga cagcacaatt tccagtgggc gttcaactcc agcaatgatg aatggacaag
    18181 gaagcactac ttcttcaagc aaaaatattg cctataattg ttgttgggac cagtgccagg
    18241 cttgcttcaa ctctagccca gacctggcag atcacatccg ttccatacat gtagatggtc
    18301 agcgaggagg ggtatttgtt tgcttatgga aaggttgtaa agtatataac actccatcta
    18361 ccagtcaaag ttggttacaa aggcatatgc tgacacacag tggagacaaa cctttcaagt
    18421 gtgttgttgg tggctgcaat gccagctttg cttctcaggg agggctagct cgtcatgtac
    18481 ccacacactt cagtcagcag aactcctcaa aagtttctag ccagccaaag gccaaagaag
    18541 aatctccttc taaagctgga atgaacaaaa ggaggaaatt aaagaacaaa agacgacgct
    18601 cattaccacg gccacatgat ttcttcgatg cacaaacact ggatgcgata agacatcgag
    18661 ccatatgctt taacctctca gctcatatag aaagtttagg gaagggacac agtgttgttt
    18721 ttcatagtac tgtaatagct aagagaaaag aagattctgg gaagatcaaa cttttgcttc
    18781 attggatgcc tgaagacatt ctgcctgatg tgtgggtgaa tgaaagtgaa cgacatcagt
    18841 taaaaactaa agtagttcat ttatcaaagc tacccaaaga tactgccttg cttttggacc
    18901 caaacatata cagaacaatg ccgcagaaga ggttgaagag aactctgata agaaaagtgt
    18961 tcaatttgta tttaagcaaa cagggatcct aatgagtcga gaagtactag aggatcataa
    19021 tcagccatac cacatttgta gaggttttac ttgctttaaa aaacctccca cacctccccc
    19081 tgaacctgaa acataaaatg aatgcaattg ttgttgttaa cttgtttatt gcagcttata
    19141 atggttacaa ataaagcaat agcatcacaa atttcacaaa taaagcattt ttttcactgc
    19201 attctagttg tggtttgtcc aaactcatca atgtatctta tcatgtctgg atctgatcac
    19261 tgatatcgcc taggagatcc ggggctgaag tgaataaagc tccacacagt cgaacgctag
    19321 tggttggcta catactccgg aatattaata gatcatggag ataattaaaa tgataaccat
    19381 ctcgcaaata aataagtatt ttactgtttt cgtaacagtt ttgtaataaa aaaacctata
    19441 aatattccgg attattcata ccgtcccacc atcgggcgcg gaagaatggg taccaaaact
    19501 gaagaaggta aactggtaat ctggattaac ggcgataaag gctataacgg tttggctgaa
    19561 gtcggtaaga aattcgagaa agataccgga attaaagtca ccgttgagca tccggataaa
    19621 ctggaagaga aattcccaca ggttgcggca actggcgatg gccctgacat tatcttctgg
    19681 gcacacgacc gctttggtgg ctacgctcaa tctggcctgt tggctgaaat caccccggac
    19741 aaagcgttcc aggacaagct gtatccgttt acctgggatg ccgtacgtta caacggcaag
    19801 ctgattgctt acccgatcgc tgttgaagcg ttatcgctga tttataacaa agatttgctg
    19861 ccgaacccgc caaaaacctg ggaagagatc ccggcgctgg ataaagaact gaaagcgaaa
    19921 ggtaagagcg cgctgatgtt caacctgcaa gaaccgtact tcacctggcc gctgattgct
    19981 gctgacgggg gttatgcgtt caagtatgaa aacggcaagt acgacattaa agacgtgggc
    20041 gtggataacg ctggcgcgaa agcgggtctg accttcctgg ttgacctgat taaaaacaaa
    20101 cacatgaatg cagacaccga ttactccatc gcagaagctg cctttaataa aggcgaaaca
    20161 gcgatgacca tcaacggccc gtgggcatgg tccaacatcg acaccagcaa agtgaattat
    20221 ggtgtaacgg tactgccgac cttcaagggt caaccatcca aaccgttcgt tggcgtgctg
    20281 agcgcaggta ttaacgccgc cagtccgaac aaagagctgg caaaagagtt cctcgaaaac
    20341 tatctgctga ctgatgaagg tctggaagcg gttaataaag acaaaccgct gggtgccgta
    20401 gcgctgaagt cttacgagga agagttggcg aaagatccac gtattgccgc caccatggaa
    20461 aacgcccaga aaggtgaaat catgccgaac atcccgcaga tgtccgcttt ctggtatgcc
    20521 gtgcgtactg cggtgatcaa cgccgccagc ggtcgtcaga ctgtcgatga agccctgaaa
    20581 gacgcgcaga ctgccgcagg caccgattac gatatcccaa cgaccctgga agttctgttc
    20641 caggggccct ccggtatgag caaggaaaga cccaagagga atatcattca gaagaaatac
    20701 gatgacagtg atgggattcc gtggtcagaa gaacgggtgg tacgtaaagt cctttatttg
    20761 tctctgaagg agttcaagaa ctcccagaag aggcagcatg cggaaggcat tgctgggagc
    20821 ctgaaaactg tgaatgggct ccttggtaat gaccagtcta agggattagg accagcatca
    20881 gaacagtcag agaatgaaaa ggacgatgca tcccaagtgt cctccactag caacgatgtt
    20941 agttcttcag attttgaaga agggccgtcg aggaaaaggc ccaggctgca agcacaaagg
    21001 aagtttgctc agtctcagcc gaatagtccc agcacaactc cagtaaagat agtggagcca
    21061 ttgctacccc ctccagctac tcagatatca gacctctcta aaaggaagcc taagacagaa
    21121 gattttctta cctttctctg ccttcgaggt tctcctgcgc tgcccaacag catggtgtat
    21181 tttggaagct ctcaggatga ggaggaagtc gaggaggaag atgatgagac agaagacgtc
    21241 aaaacagcca ccaacaatgc ttcatcttca tgccagtcga cccccaggaa aggaaaaacc
    21301 cacaaacatg ttcacaacgg gcatgttttc aatggttcca gcaggtcaac acgggagaag
    21361 gaacctgttc aaaaacacaa aagcaaagag gccactcccg caaaggagaa gcacagcgat
    21421 caccgggctg acagccgccg ggagcaggct tcagctaacc accccgcagc ggccccctcc
    21481 acgggttcct cggccaaggg gcttgctgcc acccatcacc acccccctct gcatcggtcg
    21541 gctcaggact tacggaaaca ggtttctaag gtaaacggag tcactcgaat gtcatctctg
    21601 ggtgcaggtg taaccagtgc caaaaagatg cgcgaggtca gaccttcacc atccaaaact
    21661 gtgaagtaca ctgccacggt gacgaagggg gctgtcacat acaccaaagc caagagagaa
    21721 ctggtcaagg acaccaaacc caatcaccac aagcccagtt ccgctgtcaa ccacacaatc
    21781 tcagggaaaa ctgaaagtag caatgcaaaa acccgcaaac aggtgctatc cctcgggggg
    21841 gcgtccaagt ccactgggcc cgccgtcaat ggcctcaagg tcagtggcag gttgaaccca
    21901 aagtcatgca ctaaggaggt gggggggcgg cagctgcggg agggcctgca gctgcgggag
    21961 gggctgcgga actccaagag gagactggaa gaggcacacc aggcggagaa gccgcagtcg
    22021 ccccccaaga agatgaaagg ggcggctggc cccgccgaag gccctggcaa gaaggccccg
    22081 gccgagagag gtctgctgaa cggacacgtg aagaaggaag tgccggagcg cagtctggag
    22141 aggaatcggc cgaagcgggc cacggccggg aagagcacgc caggcagaca agcacatggc
    22201 aaggcggaca gcgcctcctg tgaaaatcgt tctacctcgc aaccggagtc cgtgcacaag
    22261 ccgcaggact cgggcaaggc cgagaagggc ggcggcaagg ccgggtgggc ggccatggac
    22321 gagatccccg tcctcaggcc ctccgccaag gagttccacg atccgctcat ctacatcgag
    22381 tcggtccgcg ctcaggtgga gaagttcggg atgtgcaggg tgatcccccc tccggactgg
    22441 cggcccgagt gcaagctcaa cgatgagatg cggtttgtca cgcagattca gcacatccac
    22501 aagctgggcc ggcgctgggg ccccaacgtg cagcggctgg cctgcatcaa gaagcacctc
    22561 aaatctcagg gcatcaccat ggacgagctc ccgctcatag ggggctgtga gctcgacctg
    22621 gcctgctttt tccggctgat taatgagatg ggcggcatgc agcaagtgac tgacctcaaa
    22681 aaatggaaca aactagcaga catgctgcgc atccccagaa ctgcccagga ccggctggcc
    22741 aagctgcagg aggcctactg ccagtaccta ctctcctacg actccctgtc cccagaggag
    22801 caccggcggc tggagaagga ggtgctgatg gagaaggaga tcctggagaa gcgcaagggg
    22861 ccgctggaag gccacacaga gaacgaccac cacaagttcc accctctgcc ccgcttcgag
    22921 cccaagaatg ggctcatcca cggcgtggcc cccaggaacg gcttccgcag caagctcaag
    22981 gaggtgggcc aggcccagtt gaagactggc cggcggcgac tcttcgctca ggaaaaagaa
    23041 gtggtcaagg aagaggagga ggacaaaggc gtcctcaatg acttccacaa gtgcatctat
    23101 aagggaaggt ctgtttctct aacaactttt tatcgaacag cgaggaatat catgagcatg
    23161 tgtttcagca aggagcctgc cccagccgaa atcgagcaag agtactggag gctagtggaa
    23221 gagaaggact gccacgtggc agtgcactgc ggcaaggtgg acaccaacac tcacggcagt
    23281 ggattcccag taggaaaatc agaacccttt tcgaggcatg gatggaacct caccgtcctc
    23341 cccaataaca cagggtccat cctgcgtcac ctcggtgctg tgcctggagt gactattccc
    23401 tggctaaata ttggcatggt cttttctacc tcatgctggt cacgcgacca aaatcacctt
    23461 ccatacattg actacttaca cactggtgct gactgcattt ggtattgcat tcctgctgag
    23521 gaggagaaca agctggaaga tgtggtccac accctgctgc aagccaatgg caccccaggg
    23581 ctgcagatgc tggaaagcaa cgtcatgatc tccccggagg tgctgtgcaa agaggggatc
    23641 aaggtgcaca ggaccgtgca gcagagtggc cagtttgtcg tctgcttccc gggatcgttt
    23701 gtgtccaaag tgtgctgtgg gtacagcgtg tctgaaaccg tgcactttgc taccacccag
    23761 tggacaagta tgggctttga gacagccaag gaaatgaagc gtcgccatat agctaagcca
    23821 ttctccatgg agaagttact ctaccagatt gcacaagcag aagcaaaaaa agaaaacggt
    23881 cccactctca gtaccatctc agccctcctg gatgagctca gggatacaga gctgcggcag
    23941 cgcaggcagc tgttcgaggc tggcctccac tcctccgcac gctatggcag ccacgatggc
    24001 agcagcacgg tggcggacgg gaagaaaaag cctcgaaagt ggctgcagtt ggagacatca
    24061 gagaggaggt gtcagatatg ccagcacctg tgctacctgt ccatggtggt acaagagaac
    24121 gaaaacgtcg tgttctgtct ggagtgtgct ctgcgccacg tggagaaaca gaagtcctgc
    24181 cgagggctga agttgatgta ccgctacgat gaggaacaga ttatcagtct ggtcaatcag
    24241 atatgcggca aagtgtctgg taaaaacggc agcattgaga actgtctcag taaacccaca
    24301 ccaaaaagag gtccccgcaa gagagcgaca gtggacgtgc ccccctcccg tctgtcagcc
    24361 tccagttcat ccaaaagtgc ttcgagctca tcaggatcct aatgagtcga gaagtactag
    24421 aggatcataa tcagccatac cacatttgta gaggttttac ttgctttaaa aaacctccca
    24481 cacctccccc tgaacctgaa acataaaatg aatgcaattg ttgttgttaa cttgtttatt
    24541 gcagcttata atggttacaa ataaagcaat agcatcacaa atttcacaaa taaagcattt
    24601 ttttcactgc attctagttg tggtttgtcc aaactcatca atgtatctta tcatgtctgg
    24661 atctgatcac tgatatcgcc taggagatcc ggggctgagc agttacagag atgttacgaa
    24721 ccactagtgc actgcagtac atcaaccaga taagtgaaat ctagttccaa actattttgt
    24781 catttttaat tttcgtatta gcttacgacg ctacacccag ttcccatcta ttttgtcact
    24841 cttccctaaa taatccttaa aaactccatt tccacccctc ccagttccca actattttgt
    24901 ccgcccacag cggggcattt ttcttcctgt tatgttttta atcaaacatc ctgccaactc
    24961 catgtgacaa accgtcatct tcggctactt tttctctgtc acagaatgaa aatttttctg
    25021 tcatctcttc gttattaatg tttgtaattg actgaatatc aacgcttatt tgcagcctga
    25081 actgggaggc agaataaatg atcatatcgt caattattac ctccacgggg agagcctgag
    25141 caaactggcc tcaggcattt gagaagcaca cggtcacact gcttccggta gtcaataaac
    25201 cggtaagtag cgtatgcgct cacgcaactg gtccagaacc ttgaccgaac gcagcggtgg
    25261 taacggcgca gtggcggttt tcatggcttg ttatgactgt ttttttgggg tacagtctat
    25321 gcctcgggca tccaagcagc aagcgcgtta cgccgtgggt cgatgtttga tgttatggag
    25381 cagcaacgat gttacgcagc agggcagtcg ccctaaaaca aagttaaaca tcatgaggga
    25441 agcggtgatc gccgaagtat cgactcaact atcagaggta gttggcgtca tcgagcgcca
    25501 tctcgaaccg acgttgctgg ccgtacattt gtacggctcc gcagtggatg gcggcctgaa
    25561 gccacacagt gatattgatt tgctggttac ggtgaccgta aggcttgatg aaacaacgcg
    25621 gcgagctttg atcaacgacc ttttggaaac ttcggcttcc cctggagaga gcgagattct
    25681 ccgcgctgta gaagtcacca ttgttgtgca cgacgacatc attccgtggc gttatccagc
    25741 taagcgcgaa ctgcaatttg gagaatggca gcgcaatgac attcttgcag gtatcttcga
    25801 gccagccacg atcgacattg atctggctat cttgctgaca aaagcaagag aacatagcgt
    25861 tgccttggta ggtccagcgg cggaggaact ctttgatccg gttcctgaac aggatctatt
    25921 tgaggcgcta aatgaaacct taacgctatg gaactcgccg cccgactggg ctggcgatga
    25981 gcgaaatgta gtgcttacgt tgtcccgcat ttggtacagc gcagtaaccg gcaaaatcgc
    26041 gccgaaggat gtcgctgccg actgggcaat ggagcgcctg ccggcccagt atcagcccgt
    26101 catacttgaa gctagacagg cttatcttgg acaagaagaa gatcgcttgg cctcgcgcgc
    26161 agatcagttg gaagaatttg tccactacgt gaaaggcgag atcaccaagg tagtcggcaa
    26221 ataatgtcta acaattcgtt caagccgacg gattggcgaa tggggggagt acgcgccctg
    26281 tagcggcgca ttaagcgcgg cgggtgtggt ggttacgcgc agcgtgaccg ctacacttgc
    26341 cagcgcccta gcgcccgctc ctttcgcttt cttcccttcc tttctcgcca cgttcgccgg
    26401 ctttccccgt caagctctaa atcgggggct ccctttaggg ttccgattta gtgctttacg
    26461 gcacctcgac cccaaaaaac ttgattaggg tgatggttca cgtagtgggc catcgccctg
    26521 atagacggtt tttcgccctt tgacgttgga gtccacgttc tttaatagtg gactcttgtt
    26581 ccaaactgga acaacactca accctatctc ggtctattct tttgatttat aagggatttt
    26641 gccgatttcg gcctattggt taaaaaatga gctgatttaa caaaaattta acgcgaattt
    26701 taacaaaata ttaacgttta caatttcagg tggcactttt cggggaaatg tgcgcggaac
    26761 ccctatttgt ttatttttct aaatacattc aaatatgtat ccgctcatga gacaataacc
    26821 ctgataaatg cttcaataat attgaaaaag gaagagtatg agtattcaac atttccgtgt
    26881 cgcccttatt cccttttttg cggcattttg ccttcctgtt tttgctcacc cagaaacgct
    26941 ggtgaaagta aaagatgctg aagatcagtt gggtgcacga gtgggttaca tcgaactgga
    27001 tctcaacagc ggtaagatcc ttgagagttt tcgccccgaa gaacgttttc caatgatgag
    27061 cacttttaaa gttctgctat gtggcgcggt attatcccgt attgacgccg ggcaagagca
    27121 actcggtcgc cgcatacact attctcagaa tgacttggtt gagtactcac cagtcacaga
    27181 aaagcatctt acggatggca tgacagtaag agaattatgc agtgctgcca taaccatgag
    27241 tgataacact gcggccaact tacttctgac aacgatcgga ggaccgaagg agctaaccgc
    27301 ttttttgcac aacatggggg atcatgtaac tcgccttgat cgttgggaac cggagctgaa
    27361 tgaagccata ccaaacgacg agcgtgacac cacgatgcct gtagcaatgg caacaacgtt
    27421 gcgcaaacta ttaactggcg aactacttac tctagcttcc cggcaacaat taatagactg
    27481 gatggaggcg gataaagttg caggaccact tctgcgctcg gcccttccgg ctggctggtt
    27541 tattgctgat aaatctggag ccggtgagcg tggttctcgc ggtatcattg cagcactggg
    27601 gccagatggt aagccctccc gtatcgtagt tatctacacg acggggagtc aggcaactat
    27661 ggatgaacga aatagacaga tcgctgagat aggtgcctca ctgattaagc attggtaact
    27721 gtcagaccaa gtttactcat atatacttta gattgattta aaacttcatt tttaatttaa
    27781 aaggatctag gtgaagatcc tttttgataa tctcatgacc aaaatccctt aacgtgagtt
    27841 ttcgttccac tgagcgtcag accccgtaga aaagatcaaa ggatcttc
//
