# Supplementary material for: Auto-inhibition of PRC2 by the broadly expressed long isoform of AEBP2
Source: EMBO J. 2025 Oct 30;44(23):6979–7020. doi: 10.1038/s44318-025-00616-9 (PMC12669776; doi:10.1038/s44318-025-00616-9)
Supplement: Supplementary file 6 — Dataset EV5 [file 44318_2025_616_MOESM6_ESM.zip › README_dataset EV5.txt]

>pBIG1A.HMBP.PrS.PRC2-trunc 
Expression of EZH2, SUZ12 (70-685), EED (80-411), RBBP4 under a C3-cleavable (PreScission Protease) N-terminal hexahistidine-MBP tag.

>pMB.PRC2-AEBP2LTEV-JARID2 
Expression of MBP-EZH2, MBP-SUZ12, MBP-EED, MBP-RBBP4, AEBP2LTEV (AEBP2 long isoform that can be converted to an AEBP2 short isoform by TEV cleavage), MBP-JARID2 in insect cells, MBP tags are C3-cleavable (PreScission Protease)

>pMB.MBP.JARID2
Expression of MBP-JARID2 in insect cells, MBP tags are C3-cleavable (PreScission Protease)
