# Supplementary material for: Auto-inhibition of PRC2 by the broadly expressed long isoform of AEBP2
Source: EMBO J. 2025 Oct 30;44(23):6979–7020. doi: 10.1038/s44318-025-00616-9 (PMC12669776; doi:10.1038/s44318-025-00616-9)
Supplement: Supplementary file 7 — Source data Fig. 1 [file 44318_2025_616_MOESM7_ESM.zip]

Archive with 9 entries (4 files):
- Figure 1/
- Figure 1/1b/
- Figure 1/1e/
- Figure 1/1d/
- Figure 1/1c/
- Figure 1/1b/1b.pdf
- Figure 1/1c/1c.pdf
- Figure 1/1e/1e.xlsx
- Figure 1/1d/1d.xlsx
