# Supplementary material for: Auto-inhibition of PRC2 by the broadly expressed long isoform of AEBP2
Source: EMBO J. 2025 Oct 30;44(23):6979–7020. doi: 10.1038/s44318-025-00616-9 (PMC12669776; doi:10.1038/s44318-025-00616-9)
Supplement: Supplementary file 7 — Source data Fig. 1 [file 44318_2025_616_MOESM7_ESM.zip › Figure 1/1e/1e.xlsx]

## Sheet: MTase
Replicate 1
		Time (mins)
Enzyme	NCPs	0	3.5	7.5	15.67	23	35	55	90.5	130	160	190
PRC2	-	5318	6523	6919	7902	7839	8524	7952	9754	9805	12012	11637
PRC2	+	6202	7694	8426	10208	10533	11952	14292	19001	21889	20903	22011
PRC2–AEBP2(L)	-	5128	6598	7002	8734	8282	9215	9064	11223	11024	11450	10745
PRC2–AEBP2(L)	+	6606	7120	7540	8853	8549	9655	8212	11989	12351	12746	13135
PRC2–AEBP2(S)	-	5041	5424	6465	7387	7308	8162	7334	9752	10610	11000	12528
PRC2–AEBP2(S)	+	6243	8020	8269	10733	11272	12520	15584	18428	21485	22308	26198
Standard
SAH (µM)	0	0.015625	0.03125	0.0625	0.125	0.25	0.5	1
Absorbance	5234	6120	6630	8285	11607	18415	24601	43943
Replicate 2
		Time (mins)
Enzyme	NCPs	0	3.5	7.5	15.67	23	35	55	90.5	130	160	190
PRC2	-	5786	5752	5930	6147	6201	7101	7462	8824	9241	8908	10795
PRC2	+	7330	7464	8339	8746	9346	11181	13049	18050	20546	21208	28051
PRC2–AEBP2(L)	-	6055	6465	6169	6972	6672	7234	7155	8833	9450	10180	11821
PRC2–AEBP2(L)	+	6719	7431	7521	7926	7677	9067	9227	11111	11485	13420	13547
PRC2–AEBP2(S)	-	4529	5771	5093	5969	6319	6797	6832	8315	8414	8860	11193
PRC2–AEBP2(S)	+	6479	7563	6975	9522	9788	11913	13156	17785	20263	23414	28531
Standard
SAH (µM)	0	0.015625	0.03125	0.0625	0.125	0.25	0.5	1
Absorbance	4677	5716	6321	8310	11586	17449	29290	51004
Replicate 3
		Time (mins)
Enzyme	NCPs	0	3.5	7.5	15.67	23	35	55	90.5	130	160	190
PRC2	-	5031	5525	5693	6004	6286	6321	6938	7331	7843	8558	9825
PRC2	+	6976	7558	7888	8407	9178	10797	13989	15860	17810	20797	22700
PRC2–AEBP2(L)	-	5204	5888	6072	6163	6212	6789	6906	7789	8069	8929	9525
PRC2–AEBP2(L)	+	6557	6748	6981	7136	7356	7988	8542	10122	10736	11386	12519
PRC2–AEBP2(S)	-	4693	5359	5556	5704	5802	5913	6361	7374	7392	7485	8246
PRC2–AEBP2(S)	+	6644	7494	7847	8060	9016	11051	13546	17174	18183	21705	24342
Standard
SAH (µM)	0	0.015625	0.03125	0.0625	0.125	0.25	0.5	1
Absorbance	5052	5756	6409	8625	11910	18548	30813	54269
