# Supplementary material for: Auto-inhibition of PRC2 by the broadly expressed long isoform of AEBP2
Source: EMBO J. 2025 Oct 30;44(23):6979–7020. doi: 10.1038/s44318-025-00616-9 (PMC12669776; doi:10.1038/s44318-025-00616-9)
Supplement: Supplementary file 7 — Source data Fig. 1 [file 44318_2025_616_MOESM7_ESM.zip › Figure 1/1d/1d.xlsx]

## Sheet: Sheet1
PRC2
Replicate 1					Replicate 2					Replicate 3
Enzyme conc. (µM)	Band No	Volume	Vol+BkGnd	Fraction bound	Enzyme conc. (µM)	Band No	Volume	Vol+BkGnd	Fraction bound	Enzyme conc. (µM)	Band No	Volume	Vol+BkGnd	Fraction bound
0	1	4128.53	1.92027e+06	0.00306284	0	1	2731.04	1.97351e+06	0.00204223	0	1	5730.7	2.11297e+06	0.00377442
	2	1.34381e+06	3.37589e+06			2	1.33455e+06	3.45155e+06			2	1.51257e+06	3.70083e+06
4	1	216575	2.25164e+06	0.255338	4	1	160844	2.22089e+06	0.18672	4	1	253489	2.49357e+06	0.261652
	2	631615	2.77399e+06			2	700577	2.87667e+06			2	715313	3.02579e+06
2	1	87481.9	2.11185e+06	0.0979326	2	1	46914	2.10955e+06	0.0546335	2	1	132585	2.34332e+06	0.140169
	2	805805	2.98056e+06			2	811791	3.02288e+06			2	813311	3.12084e+06
1	1	57309.6	2.06523e+06	0.0550045	1	1	17160.3	2.06043e+06	0.0157945	1	1	82056.2	2.27737e+06	0.0711947
	2	984598	3.10179e+06			2	1.06931e+06	3.22445e+06			2	1.07051e+06	3.40015e+06
0.5	1	22458	2.02366e+06	0.0202437	0.5	1	13256	2.06971e+06	0.0122187	0.5	1	72474.9	2.24016e+06	0.0576109
	2	1.08693e+06	3.20206e+06			2	1.07164e+06	3.23969e+06			2	1.18553e+06	3.50085e+06
0.25	1	7340.11	2.02481e+06	0.00593994	0.25	1	5048.58	2.06179e+06	0.00474845	0.25	1	14016.5	2.2119e+06	0.0114835
	2	1.22838e+06	3.32912e+06			2	1.05816e+06	3.22073e+06			2	1.20656e+06	3.51571e+06
0.125	1	4723.35	2.01073e+06	0.00357194	0.125	1	3733.34	2.06357e+06	0.0031149	0.125	1	8695.49	2.19515e+06	0.00684902
	2	1.31763e+06	3.40899e+06			2	1.19481e+06	3.35225e+06			2	1.2609e+06	3.54598e+06
0.0625	1	5463.92	1.99955e+06	0.00396487	0.0625	1	2921.21	2.05904e+06	0.00222072	0.0625	1	7120.43	2.18648e+06	0.00528356
	2	1.37262e+06	3.46392e+06			2	1.31251e+06	3.47185e+06			2	1.34054e+06	3.63543e+06
0.03125	1	4262.44	2.00074e+06	0.00295521	0.03125	1	3757.23	2.06344e+06	0.00314059	0.03125	1	4734.94	2.18017e+06	0.00322462
	2	1.43809e+06	3.5104e+06			2	1.19259e+06	3.36043e+06			2	1.46364e+06	3.75666e+06
0.015625	1	3394.13	1.9921e+06	0.00237773	0.015625	1	3857.1	2.05947e+06	0.00322997	0.015625	1	7525.28	2.17378e+06	0.00527967
	2	1.42407e+06	3.5053e+06			2	1.1903e+06	3.34906e+06			2	1.41781e+06	3.69184e+06
0.0078125	1	3064.12	1.99045e+06	0.00213085	0.0078125	1	3345.85	2.0667e+06	0.00257874	0.0078125	1	4814.52	2.17205e+06	0.00354579
	2	1.43492e+06	3.50039e+06			2	1.29413e+06	3.45038e+06			2	1.353e+06	3.6307e+06
0.00390625	1	2433.11	1.98921e+06	0.00169719	0.00390625	1	3346.23	2.06766e+06	0.00251991	0.00390625	1	4540.74	2.17087e+06	0.00296295
	2	1.43118e+06	3.50411e+06			2	1.32457e+06	3.48607e+06			2	1.52797e+06	3.80893e+06
0.00195312	1	2751.25	1.98815e+06	0.0017965	0.00195312	1	3907.88	2.07436e+06	0.00283262	0.00195312	1	32170.5	2.18804e+06	0.0210908
	2	1.5287e+06	3.61472e+06			2	1.37569e+06	3.5518e+06			2	1.49316e+06	3.80436e+06
0.000976562	1	10485.6	1.99747e+06	0.0068514	0.000976562	1	3420.68	2.07233e+06	0.00252841	0.000976562	1	4290.51	2.15391e+06	0.00296636
	2	1.51995e+06	3.60537e+06			2	1.34948e+06	3.53129e+06			2	1.4421e+06	3.67506e+06
0.000488281	1	4477.59	1.9937e+06	0.00279116	0.000488281	1	3251.81	2.07341e+06	0.00237867	0.000488281	1	4529.86	2.15286e+06	0.00300237
	2	1.59973e+06	3.68938e+06			2	1.36382e+06	3.53945e+06			2	1.50423e+06	3.75759e+06
PRC2–AEBP2L(iso1)
Replicate 1					Replicate 2					Replicate 3
Enzyme conc. (µM)	Band No	Volume	Vol+BkGnd	Fraction bound	Enzyme conc. (µM)	Band No	Volume	Vol+BkGnd	Fraction bound	Enzyme conc. (µM)	Band No	Volume	Vol+BkGnd	Fraction bound
0	1	8154.11	1.99122e+06	0.00525194	0	1	3463.64	2.07705e+06	0.00253838	0	1	4291.04	2.14596e+06	0.00266423
	2	1.54444e+06	3.6405e+06			2	1.36105e+06	3.54972e+06			2	1.60632e+06	3.86084e+06
4	1	74353.1	2.12522e+06	0.049101	4	1	63721.4	2.20642e+06	0.046787	4	1	76782.6	2.29385e+06	0.0565103
	2	1.43994e+06	3.61e+06			2	1.29823e+06	3.52989e+06			2	1.28195e+06	3.58467e+06
2	1	28915.1	2.08194e+06	0.0202308	2	1	23132.3	2.16082e+06	0.0174653	2	1	33779.4	2.2203e+06	0.0236559
	2	1.40035e+06	3.53262e+06			2	1.30134e+06	3.50213e+06			2	1.39417e+06	3.67547e+06
1	1	12170.1	2.07361e+06	0.00794884	1	1	16508	2.15218e+06	0.0111736	1	1	15974.3	2.20045e+06	0.0107447
	2	1.51889e+06	3.63506e+06			2	1.46091e+06	3.64827e+06			2	1.47074e+06	3.72482e+06
0.5	1	9974.84	2.06755e+06	0.00611409	0.5	1	9564.01	2.14327e+06	0.00685361	0.5	1	5553.8	2.18059e+06	0.00374946
	2	1.62148e+06	3.75624e+06			2	1.38591e+06	3.58855e+06			2	1.47567e+06	3.71812e+06
0.25	1	3329.36	2.06179e+06	0.00214221	0.25	1	7632.88	2.14094e+06	0.00532233	0.25	1	5163.1	2.17028e+06	0.00299231
	2	1.55084e+06	3.67354e+06			2	1.42649e+06	3.62441e+06			2	1.72029e+06	3.95025e+06
0.125	1	5236.43	2.06105e+06	0.00321208	0.125	1	4435.59	2.14567e+06	0.00288493	0.125	1	5476.66	2.15851e+06	0.00331804
	2	1.62499e+06	3.74226e+06			2	1.53307e+06	3.73048e+06			2	1.64509e+06	3.86419e+06
0.0625	1	8682.37	2.06388e+06	0.00536211	0.0625	1	2864.38	2.14382e+06	0.00182959	0.0625	1	5710.31	2.15182e+06	0.00334443
	2	1.61053e+06	3.74333e+06			2	1.56272e+06	3.7592e+06			2	1.7017e+06	3.94293e+06
0.03125	1	3429.99	2.04925e+06	0.00224368	0.03125	1	3651.96	2.13848e+06	0.00233916	0.03125	1	3522.5	2.13199e+06	0.0021349
	2	1.5253e+06	3.63911e+06			2	1.55758e+06	3.76402e+06			2	1.64644e+06	3876707
0.015625	1	3769.88	2.0543e+06	0.00209065	0.015625	1	3449.91	2.13473e+06	0.00214849	0.015625	1	2832.27	2.12359e+06	0.0017043
	2	1.79944e+06	3.93072e+06			2	1.60229e+06	3803829			2	1.659e+06	3.90658e+06
0.0078125	1	4784.17	2.08145e+06	0.00289755	0.0078125	1	2577.74	2.12723e+06	0.00152234	0.0078125	1	9301.3	2.11892e+06	0.00495872
	2	1.64633e+06	3.79894e+06			2	1.6907e+06	3.90471e+06			2	1.86644e+06	4.06663e+06
0.00390625	1	6757.34	2.15508e+06	0.00408398	0.00390625	1	2577.55	2.11893e+06	0.00144146	0.00390625	1	4284.31	2.11551e+06	0.00241594
	2	1.64784e+06	3.79796e+06			2	1.78557e+06	3.98327e+06			2	1.76907e+06	3.9675e+06
0.00195312	1	12336.6	2.26199e+06	0.00723353	0.00195312	1	4623.65	2.11534e+06	0.00260219	0.00195312	1	3603.87	2.09473e+06	0.00201691
	2	1.69314e+06	3.8364e+06			2	1.77221e+06	3.96717e+06			2	1.78322e+06	3.98037e+06
0.000976562	1	7378.55	2.24738e+06	0.0044715	0.000976562	1	4798.52	2.10427e+06	0.00263487	0.000976562	1	5446.57	2.07354e+06	0.00294224
	2	1.64275e+06	3.78e+06			2	1.81636e+06	4.00521e+06			2	1.84572e+06	4.05078e+06
0.000488281	1	3569.56	2.13851e+06	0.00231146	0.000488281	1	3536.88	2.08683e+06	0.00198645	0.000488281	1	3214.06	2.06976e+06	0.00169021
	2	1.54072e+06	3.79116e+06			2	1.77697e+06	3.9606e+06			2	1.89836e+06	4.08749e+06
PRC2–AEBP2L(iso2)
Replicate 1					Replicate 2					Replicate 3
Enzyme conc. (µM)	Band No	Volume	Vol+BkGnd	Fraction bound	Enzyme conc. (µM)	Band No	Volume	Vol+BkGnd	Fraction bound	Enzyme conc. (µM)	Band No	Volume	Vol+BkGnd	Fraction bound
0	1	1638.44	2.12316e+06	0.00081895	0	1	2526.85	2.13041e+06	0.00125802	0	1	1691.54	1.98117e+06	0.000873827
	2	1.99902e+06	4.51723e+06			2	2.00606e+06	4.49306e+06			2	1.93409e+06	4.28467e+06
4	1	3649.63	2.25215e+06	0.00204642	4	1	3309.91	2.28102e+06	0.00172839	4	1	2458.33	2.09796e+06	0.00139241
	2	1.77978e+06	4.56102e+06			2	1.91172e+06	4.76473e+06			2	1.76306e+06	4.4377e+06
2	1	3704.3	2.22755e+06	0.00197263	2	1	2486.91	2.26311e+06	0.0011489	2	1	2148.67	2.07612e+06	0.00130717
	2	1.87414e+06	4.53029e+06			2	2.16211e+06	4.86282e+06			2	1.64161e+06	4.17338e+06
1	1	4692.09	2.20165e+06	0.00241721	1	1	3227.8	2.24143e+06	0.00149678	1	1	2117.78	2.06585e+06	0.00124321
	2	1.93643e+06	4.57668e+06			2	2.15327e+06	4.86647e+06			2	1.70136e+06	4155970
0.5	1	2048.39	2.17954e+06	0.00105104	0.5	1	2007.87	2.22375e+06	0.000985084	0.5	1	2270.53	2.07008e+06	0.00122196
	2	1.94686e+06	4.5095e+06			2	2.03626e+06	4.67011e+06			2	1.85583e+06	4.29997e+06
0.25	1	2692.24	2.17605e+06	0.00133909	0.25	1	2348.18	2.22444e+06	0.00108682	0.25	1	2290.04	2.04957e+06	0.00127481
	2	2.00781e+06	4.59858e+06			2	2.15825e+06	4.77327e+06			2	1.79409e+06	4.25363e+06
0.125	1	2783.19	2.17807e+06	0.00135083	0.125	1	2231.72	2.22255e+06	0.000983343	0.125	1	2608.98	2.05155e+06	0.00140981
	2	2.05758e+06	4.63324e+06			2	2.26729e+06	4.78702e+06			2	1.84798e+06	4.26224e+06
0.0625	1	1514.84	2.17382e+06	0.000745537	0.0625	1	1812.89	2.22621e+06	0.000827113	0.0625	1	2114.19	2.0494e+06	0.00112167
	2	2.03036e+06	4.56675e+06			2	2.19002e+06	4.75284e+06			2	1.88274e+06	4.25788e+06
0.03125	1	2318.18	2.1662e+06	0.00108767	0.03125	1	1625.67	2.20686e+06	0.000740221	0.03125	1	994.86	2.05218e+06	0.000509808
	2	2.129e+06	4.66856e+06			2	2.19457e+06	4.72791e+06			2	1.95045e+06	4.27401e+06
0.015625	1	1842.5	2.16227e+06	0.000910004	0.015625	1	2161.04	2.19475e+06	0.00097086	0.015625	1	1014.13	2.05198e+06	0.000527924
	2	2.02287e+06	4.62489e+06			2	2.22374e+06	4.75849e+06			2	1.91996e+06	4.28805e+06
0.0078125	1	1407.26	2.15e+06	0.000675483	0.0078125	1	1913.63	2.19785e+06	0.000837292	0.0078125	1	2284.38	2.03136e+06	0.0011708
	2	2.08193e+06	4.65199e+06			2	2.28358e+06	4.81172e+06			2	1.94884e+06	4.30034e+06
0.00390625	1	1899.7	2.1463e+06	0.000921349	0.00390625	1	2135.43	2.20367e+06	0.000933854	0.00390625	1	1339.72	2.03874e+06	0.000676273
	2	2.05997e+06	4.6377e+06			2	2.28455e+06	4.81821e+06			2	1.97969e+06	4.3376e+06
0.00195312	1	1014.25	2.13732e+06	0.00047997	0.00195312	1	2208.75	2.19233e+06	0.000967645	0.00195312	1	1483.97	2.03442e+06	0.000765733
	2	2.11214e+06	4.67883e+06			2	2.28039e+06	4.81636e+06			2	1.93649e+06	4.30273e+06
0.000976562	1	1576.92	2.13649e+06	0.00080104	0.000976562	1	1599.77	2.18921e+06	0.000733343	0.000976562	1	1386.38	2.04028e+06	0.000727169
	2	1.96701e+06	4.50522e+06			2	2.17988e+06	4.78817e+06			2	1.90516e+06	4.27863e+06
0.000488281	1	2447.38	2.13288e+06	0.00129307	0.000488281	1	1387.95	2.18086e+06	0.000644787	0.000488281	1	1804.45	2.05167e+06	0.000956663
	2	1.89024e+06	4.4154e+06			2	2.15118e+06	4.73996e+06			2	1.88439e+06	4.34556e+06
PRC2–AEBP2L(iso3)
Replicate 1					Replicate 2					Replicate 3
Enzyme conc. (µM)	Band No	Volume	Vol+BkGnd	Fraction bound	Enzyme conc. (µM)	Band No	Volume	Vol+BkGnd	Fraction bound	Enzyme conc. (µM)	Band No	Volume	Vol+BkGnd	Fraction bound
0	1	3046.15	2.14299e+06	0.00158374	0	1	1716.35	2.19446e+06	0.000784965	0	1	1240.45	2.08182e+06	0.000671226
	2	1.92035e+06	4.44494e+06			2	2.18481e+06	4.79428e+06			2	1.84679e+06	4.34068e+06
4	1	1.74442e+06	4.1628e+06	0.985488	4	1	1.83453e+06	4.54428e+06	0.981253	4	1	1.39735e+06	3.97435e+06	0.998845
	2	25687.1	2.41307e+06			2	35049.1	2.44495e+06			2	1615.43	2.20581e+06
2	1	1.28338e+06	3.7271e+06	0.997963	2	1	1.28766e+06	4.09686e+06	0.997195	2	1	1.06872e+06	3.52696e+06	0.998461
	2	2619.13	2.33728e+06			2	3621.65	2.3789e+06			2	1646.89	2.15386e+06
1	1	1.08937e+06	3.51061e+06	0.99668	1	1	1.09592e+06	3.78511e+06	0.995956	1	1	1.02057e+06	3.45146e+06	0.997102
	2	3628.51	2.37531e+06			2	4449.84	2.44052e+06			2	2966.38	2.19818e+06
0.5	1	1.01238e+06	3.43302e+06	0.995519	0.5	1	1.00864e+06	3.62896e+06	0.982777	0.5	1	898172	3.25023e+06	0.995749
	2	4557.36	2.42495e+06			2	17676.6	2.52994e+06			2	3834.64	2.27538e+06
0.25	1	906509	3.29881e+06	0.986912	0.25	1	852035	3.40851e+06	0.961158	0.25	1	677941	2.94425e+06	0.960045
	2	12021.8	2.49435e+06			2	34432.4	2.6317e+06			2	28214.1	2.37208e+06
0.125	1	682568	3.03327e+06	0.957405	0.125	1	721084	3.18529e+06	0.896618	0.125	1	599743	2.84483e+06	0.914189
	2	30367.1	2.61537e+06			2	83142.8	2.79223e+06			2	56295.3	2.49432e+06
0.0625	1	539659	2.88486e+06	0.732522	0.0625	1	384761	2.78515e+06	0.474762	0.0625	1	449717	2.67675e+06	0.7708
	2	197055	2.79232e+06			2	425668	3.08796e+06			2	133725	2.72088e+06
0.03125	1	295810	2.59441e+06	0.386824	0.03125	1	200195	2.49085e+06	0.188648	0.03125	1	250809	2.35799e+06	0.340916
	2	468904	3.09704e+06			2	861011	3.60309e+06			2	484881	3.08643e+06
0.015625	1	102120	2.32665e+06	0.114171	0.015625	1	34248.7	2.30663e+06	0.023774	0.015625	1	89739.5	2.13373e+06	0.0877582
	2	792327	3.47115e+06			2	1.40634e+06	4.17785e+06			2	932837	3.54583e+06
0.0078125	1	8290.56	2.18205e+06	0.00599557	0.0078125	1	3336.01	2.23398e+06	0.00180592	0.0078125	1	15599.4	2.05644e+06	0.00993376
	2	1.37449e+06	4.01291e+06			2	1.84393e+06	4.58175e+06			2	1.55474e+06	4.13322e+06
0.00390625	1	2615.48	2.14663e+06	0.00148596	0.00390625	1	1881.67	2.20779e+06	0.000874663	0.00390625	1	4430.51	2.03762e+06	0.00243884
	2	1.75751e+06	4.36267e+06			2	2.14943e+06	4.90015e+06			2	1.81221e+06	4.36302e+06
0.00195312	1	9011.56	2.12501e+06	0.0048853	0.00195312	1	1577.01	2.1907e+06	0.000726203	0.00195312	1	2474.53	2.01935e+06	0.00127265
	2	1.83561e+06	4.42792e+06			2	2.17001e+06	4.75976e+06			2	1.94191e+06	4.46254e+06
0.000976562	1	5274.9	2.11393e+06	0.0027913	0.000976562	1	2016.07	2.1748e+06	0.000870624	0.000976562	1	25925.8	2.00219e+06	0.013114
	2	1.88449e+06	4.49843e+06			2	2.31364e+06	4.9376e+06			2	1.95103e+06	4.38589e+06
0.000488281	1	4075.29	2.10938e+06	0.00200315	0.000488281	1	1446.48	2.16533e+06	0.000593113	0.000488281	1	25809.7	1.99494e+06	0.0125715
	2	2.03037e+06	4.54114e+06			2	2.43735e+06	5.04256e+06			2	2.02722e+06	4.48618e+06
