# Supplementary material for: Auto-inhibition of PRC2 by the broadly expressed long isoform of AEBP2
Source: EMBO J. 2025 Oct 30;44(23):6979–7020. doi: 10.1038/s44318-025-00616-9 (PMC12669776; doi:10.1038/s44318-025-00616-9)
Supplement: Supplementary file 9 — Source data Fig. 3 [file 44318_2025_616_MOESM9_ESM.zip]

Archive with 3 entries (1 files):
- Figure 3/
- Figure 3/3G/
- Figure 3/3G/3G.pdf
