# Supplementary material for: Auto-inhibition of PRC2 by the broadly expressed long isoform of AEBP2
Source: EMBO J. 2025 Oct 30;44(23):6979–7020. doi: 10.1038/s44318-025-00616-9 (PMC12669776; doi:10.1038/s44318-025-00616-9)
Supplement: Supplementary file 10 — Source data Fig. 5 [file 44318_2025_616_MOESM10_ESM.zip]

Archive with 4 entries (2 files):
- Figure 5/
- Figure 5/5g/
- Figure 5/5g/5g.pdf
- Figure 5/5g/Densitometry.xlsx
