# Supplementary material for: Auto-inhibition of PRC2 by the broadly expressed long isoform of AEBP2
Source: EMBO J. 2025 Oct 30;44(23):6979–7020. doi: 10.1038/s44318-025-00616-9 (PMC12669776; doi:10.1038/s44318-025-00616-9)
Supplement: Supplementary file 10 — Source data Fig. 5 [file 44318_2025_616_MOESM10_ESM.zip › Figure 5/5g/Densitometry.xlsx]

## Sheet: Sheet1
Densitometry analysis of radioactive C14 Mtase assay in fig 5g
Time, min	PRC2-AEBP2S			PRC2-AEBP2L			mt1Δ			mt1A			mt1K			mt2Δ
	Replicate 1	Replicate 2	Replicate 3	Replicate 1	Replicate 2	Replicate 3	Replicate 1	Replicate 2	Replicate 3	Replicate 1	Replicate 2	Replicate 3	Replicate 1	Replicate 2	Replicate 3	Replicate 1	Replicate 2	Replicate 3
20	1.7598	2.77583	2.25173	0.622475	0.407554	0.623343	0.329359	0.188944	0.21377	0.572379	0.388765	0.471193	0.788049	0.542625	0.513822	0.480209	0.22514	0.33516
60	7.2935	10.5637	6.7003	1.06846	0.867304	1.08917	0.838506	0.642824	0.574871	1.07465	0.559458	0.957772	1.87635	1.7639	1.71016	1.13059	0.765324	0.850609
