# Supplementary material for: Auto-inhibition of PRC2 by the broadly expressed long isoform of AEBP2
Source: EMBO J. 2025 Oct 30;44(23):6979–7020. doi: 10.1038/s44318-025-00616-9 (PMC12669776; doi:10.1038/s44318-025-00616-9)
Supplement: Supplementary file 11 — Source data Fig. 6 [file 44318_2025_616_MOESM11_ESM.zip]

Archive with 19 entries (10 files):
- Figure 6/
- Figure 6/6c/
- Figure 6/6b/
- Figure 6/6d/
- Figure 6/6e/
- Figure 6/6f/
- Figure 6/6g/
- Figure 6/6h/
- Figure 6/6j/
- Figure 6/6b/6b.pdf
- Figure 6/6e/6e.pdf
- Figure 6/6g/6g.pdf
- Figure 6/6h/6h.pdf
- Figure 6/6h/6h.gel
- Figure 6/6c/6c.xlsx
- Figure 6/6d/6d.xlsx
- Figure 6/6f/6f.xlsx
- Figure 6/6h/6h.xlsx
- Figure 6/6j/6j.xlsx
