# Supplementary material for: Auto-inhibition of PRC2 by the broadly expressed long isoform of AEBP2
Source: EMBO J. 2025 Oct 30;44(23):6979–7020. doi: 10.1038/s44318-025-00616-9 (PMC12669776; doi:10.1038/s44318-025-00616-9)
Supplement: Supplementary file 11 — Source data Fig. 6 [file 44318_2025_616_MOESM11_ESM.zip › Figure 6/6c/6c.xlsx]

## Sheet: Sheet1
Progress curve in Figure 6c
Blank substratced & normalised SAH generated in nM
	20 nM PRC2-AEBP2LTEV-JARID2 -TEV			50 nM PRC2-AEBP2LTEV-JARID2 -TEV			20 nM PRC2-AEBP2LTEV-JARID2 +TEV			50 nM PRC2-AEBP2LTEV-JARID2 +TEV
Time, min	Replicate 1	Replicate 2	Replicate 3	Replicate 1	Replicate 2	Replicate 3	Replicate 1	Replicate 2	Replicate 3	Replicate 1	Replicate 2	Replicate 3
0	2.26267	4.34171	3.23866	5.19643	6.37903	6.56973	1.99129	4.94421	16.002	14.6542	11.9982	6.59552
15	37.9849	56.3471	51.292	109.136	125.887	135.035	124.964	176.344	170.746	368.523	438.275	418.825
30	61.2222	85.1924	86.5842	166.018	206.427	206.054	205.675	296.806	284.014	539.338	664.189	649.008
60	103.626	127.723	137.988	259.165	307.307	334.102	340.315	428.426	441.403	777.541	862.825	927.359
90	149.591	162.743	188.586	337.049	380.719	437.799	420.344	509.794	515.774	890.387	935.063	1019.69
120	157.026	201.369	215.088	371.38	422.83	477.828	433.099	539.118	555.105	854.455	1004.71	1090.4
