# Supplementary material for: Auto-inhibition of PRC2 by the broadly expressed long isoform of AEBP2
Source: EMBO J. 2025 Oct 30;44(23):6979–7020. doi: 10.1038/s44318-025-00616-9 (PMC12669776; doi:10.1038/s44318-025-00616-9)
Supplement: Supplementary file 11 — Source data Fig. 6 [file 44318_2025_616_MOESM11_ESM.zip › Figure 6/6d/6d.xlsx]

## Sheet: Sheet1
Progress curve in Figure 6d
Blank substratced & normalised SAH generated in nM
	20 nM PRC2-AEBP2LTEV-JARID2 -TEV			20 nM PRC2-AEBP2LTEV-JARID2 +TEV			100nM PRC2-AEBP2S			20nM PRC2-AEBP2S
Time, min	Replicate 1	Replicate 2	Replicate 3	Replicate 1	Replicate 2	Replicate 3	Replicate 1	Replicate 2	Replicate 3	Replicate 1	Replicate 2	Replicate 3
0	-8.98315	-10.3923	-14.3239	-4.57536	-10.4389	-3.59551	1.26284	-4.76942	-1.35122		-2.06912	3.02804
15	27.5736	25.445	23.301	21.1865	26.5652	24.6778	8.87872	7.12746	12.2982		2.27803	9.22367
30	45.6176	54.0349	35.7853	52.5414	45.9673	39.2343	12.8008	9.11435	21.7963		14.2949	4.46299
60	120.125	111.652	82.2455	110.217	104.254	96.4462	35.6849	25.0828	32.2503		11.6302	10.9889
90	190.633	156.913	121.71	150.479	148.459	144.018	42.3658	37.9931	44.9834		15.7062	14.9728
120	249.639	196.675	158.968	222.303	186.37	170.598	59.708	50.8145	58.1398		18.1465	12.0796
