# Supplementary material for: Auto-inhibition of PRC2 by the broadly expressed long isoform of AEBP2
Source: EMBO J. 2025 Oct 30;44(23):6979–7020. doi: 10.1038/s44318-025-00616-9 (PMC12669776; doi:10.1038/s44318-025-00616-9)
Supplement: Supplementary file 11 — Source data Fig. 6 [file 44318_2025_616_MOESM11_ESM.zip › Figure 6/6f/6f.xlsx]

## Sheet: Sheet1
Michaelis-Menten kinetic assay in Figure 6f
Blank substratced & normalised SAH generated in nM
	PRC2-AEBP2L-JARID2						PRC2-AEBP2Lmt1K2K-JARID2						PRC2-AEBP2Lmt1A2A-JARID2						PRC2-AEBP2Lmt1∆2∆-JARID2
Substrate, nM	Replicate 1		Replicate 2		Replicate 3		Replicate 1		Replicate 2		Replicate 3		Replicate 1		Replicate 2		Replicate 3		Replicate 1		Replicate 2		Replicate 3
500	75.797	75.7055	87.9567	79.6056	80.6686	79.7195	142.333	150.079	152.986	161.125	179.416	173.885	109.461	113.123	119.156	126.215	143.727	151.595	149.787	155.456	160.481	161.576	177.472	167.724
250	71.8545	77.3048	79.7068	77.5078	69.478	68.8894	147.818	147.684	150.151	161.883	155.65	148.15	114.332	120.594	123.387	126.14	141.98	143.226	158.758	162.263	167.42	168.778	167.172	163.204
125	62.764	60.5581	67.4638	68.1466	64.1783	58.3245	131.63	139.704	134.384	154.182	144.759	128.858	110.76	110.061	123.072	129.688	138.637	137.009	150.646	134.17	145.528	165.861	152.883	150.706
63	62.8615	39.8151	53.6975	52.2377	54.0561	49.2018	102.421	91.9441	107.567	107.018	115.965	156.0825*	98.0568	88.827	102.478	100.78	101.014	109.402	125.245	115.643	136.179	129.208	126.922	118.454
31	37.2331	36.34	38.8363	27.7917	37.1125	31.7253	71.5989	77.7017	79.4878	80.0411	93.7614	78.1937	75.6707	67.3759	72.9296	80.379	88.0044	80.9708	90.675	79.8698	99.7748	95.0942	87.9076	86.8471
15.63	26.7463	26.6428	30.4074	23.5419	28.4537	23.1593	50.5058	60.9867	56.3109	54.5615	58.925	51.8649	59.3258	49.6067	46.9885	47.4617	57.0016	52.7385	67.0656	64.3822	57.129	55.1066	53.2329	48.3839
7.81	30.6689	26.5295	18.6094	18.5882	15.6804	10.3992	43.9078	38.7618	35.8014	33.5082	24.868	23.4072	35.4857	33.5303	36.6384	30.5334	28.4988	23.5676	41.0951	30.0632	40.2148	36.9539	27.5059	23.4974
Blank substratced & normalised SAH generation rate in nM S-1
	PRC2-AEBP2L-JARID2						PRC2-AEBP2Lmt1K2K-JARID2						PRC2-AEBP2Lmt1A2A-JARID2						PRC2-AEBP2Lmt1∆2∆-JARID2
Substrate, nM	Replicate 1		Replicate 2		Replicate 3		Replicate 1		Replicate 2		Replicate 3		Replicate 1		Replicate 2		Replicate 3		Replicate 1		Replicate 2		Replicate 3
500	0.021055	0.021029	0.024432	0.022113	0.022408	0.022144	0.039537	0.041689	0.042496	0.044757	0.049838	0.048301	0.030406	0.031423	0.033099	0.03506	0.039924	0.04211	0.041607	0.043182	0.044578	0.044882	0.049298	0.04659
250	0.01996	0.021474	0.022141	0.02153	0.019299	0.019136	0.04106	0.041023	0.041709	0.044968	0.043236	0.041153	0.031759	0.033498	0.034274	0.035039	0.039439	0.039785	0.044099	0.045073	0.046506	0.046883	0.046437	0.045334
125	0.017434	0.016822	0.01874	0.01893	0.017827	0.016201	0.036564	0.038807	0.037329	0.042828	0.040211	0.035794	0.030767	0.030573	0.034187	0.036024	0.03851	0.038058	0.041846	0.037269	0.040425	0.046073	0.042467	0.041863
63	0.017462	0.01106	0.014916	0.01451	0.015016	0.013667	0.02845	0.02554	0.02988	0.029727	0.032213	0.043356*	0.027238	0.024674	0.028466	0.027994	0.028059	0.030389	0.03479	0.032123	0.037828	0.035891	0.035256	0.032904
31	0.010343	0.010094	0.010788	0.00772	0.010309	0.008813	0.019889	0.021584	0.02208	0.022234	0.026045	0.02172	0.02102	0.018716	0.020258	0.022328	0.024446	0.022492	0.025187	0.022186	0.027715	0.026415	0.024419	0.024124
15.63	0.00743	0.007401	0.008447	0.006539	0.007904	0.006433	0.014029	0.016941	0.015642	0.015156	0.016368	0.014407	0.016479	0.01378	0.013052	0.013184	0.015834	0.01465	0.018629	0.017884	0.015869	0.015307	0.014787	0.01344
7.81	0.008519	0.007369	0.005169	0.005163	0.004356	0.002889	0.012197	0.010767	0.009945	0.009308	0.006908	0.006502	0.009857	0.009314	0.010177	0.008482	0.007916	0.006547	0.011415	0.008351	0.011171	0.010265	0.007641	0.006527
