# Supplementary material for: Auto-inhibition of PRC2 by the broadly expressed long isoform of AEBP2
Source: EMBO J. 2025 Oct 30;44(23):6979–7020. doi: 10.1038/s44318-025-00616-9 (PMC12669776; doi:10.1038/s44318-025-00616-9)
Supplement: Supplementary file 11 — Source data Fig. 6 [file 44318_2025_616_MOESM11_ESM.zip › Figure 6/6h/6h.xlsx]

## Sheet: Sheet1
Densitometry analysis of EMSA in fig. 6h and its replicates
Enzyme concentration, nM	Lane	Fraction bound
		PRC2-AEBP2L-JARID2			PRC2-AEBP2Lmt1K2K-JARID2			PRC2-AEBP2Lmt1A2A-JARID2			PRC2-AEBP2Lmt1∆2∆-JARID2
		Replicate 1	Replicate 2	Replicate 3	Replicate 1	Replicate 2	Replicate 3	Replicate 1	Replicate 2	Replicate 3	Replicate 1	Replicate 2	Replicate 3
0	1	NA	NA	NA	NA	NA	NA	NA	NA	NA	NA	NA	NA
500	2	0.995822	0.993248	1	1	1	1	1	1	1	1	1	1
250	3	0.983046	0.995112	0.989442	0.979565	1	1	1	1	1	1	1	1
125	4	0.970191	0.987348	0.968911	0.973778	1	0.975188	1	1	1	0.998229	1	0.985926
62.5	5	0.821729	0.926465	0.871344	0.941958	0.913828	0.907998	0.991389	1	0.987943	0.974727	0.979545	0.935689
31.25	6	0.420852	0.495782	0.426216	0.513	0.7138	0.610513	0.896899	0.964419	0.875534	0.79491	0.780138	0.514054
15.625	7	0.109064	0.051255	0.215613	0.098446	0.19889	0.143129	0.419223	0.537461	0.555414	0.16055	0.134401	0.107462
7.8125	8	0	0.012748	0	0.040063	0.032872	0	0.05157	0.096475	0.082657	0	0	0
3.90625	9	0	0	0	0	0	0	0	0	0	0	0	0
