# Supplementary material for: Auto-inhibition of PRC2 by the broadly expressed long isoform of AEBP2
Source: EMBO J. 2025 Oct 30;44(23):6979–7020. doi: 10.1038/s44318-025-00616-9 (PMC12669776; doi:10.1038/s44318-025-00616-9)
Supplement: Supplementary file 11 — Source data Fig. 6 [file 44318_2025_616_MOESM11_ESM.zip › Figure 6/6j/6j.xlsx]

## Sheet: Sheet1
Fluorescence polarisation assay in Figure 6j
Polarsation, mP
Enzyme concentration, nM	PRC2-AEBP2S			PRC2-AEBP2LTEV-JARID2			PRC2-AEBP2S-JARID2			PRC2-AEBP2Lmt1K2K-JARID2			PRC2-AEBP2Lmt1A2A-JARID2			PRC2-AEBP2Lmt1∆2∆-JARID2
	Replicate 1	Replicate 2	Replicate 3	Replicate 1	Replicate 2	Replicate 3	Replicate 1	Replicate 2	Replicate 3	Replicate 1	Replicate 2	Replicate 3	Replicate 1	Replicate 2	Replicate 3	Replicate 1	Replicate 2	Replicate 3
500	229.264	232.975	231.017	124.564	140.375	143.717	147.564	155.075	168.817	151.264	155.375	155.617	215.364	220.875	224.017	203.364	209.575	204.917
250	211.364	213.175	212.017	110.864	120.075	114.917	148.564	151.775	161.417	144.564	147.175	147.917	207.964	217.675	215.317	197.264	195.975	187.217
125	173.064	173.975	152.317	82.1636	91.375	75.0167	102.964	119.675	105.817	138.564	139.875	134.917	182.964	192.675	180.917	168.364	168.675	142.017
62.5	125.764	134.675	123.117	59.2636	70.875	59.6167	87.8636	95.675	105.717	118.464	128.575	112.417	164.364	175.975	184.617	112.8636*	147.475	125.217
31.3	101.064	103.275	105.317	43.8636	54.975	58.1167	71.0636	81.175	79.3167	98.4636	104.775	95.5167	131.864	146.575	135.917	120.764	117.975	106.017
15.6	78.5636	77.875	82.5167	31.4636	36.575	47.6167	55.9636	61.575	58.3167	67.6636	76.575	71.0167	107.564	123.875	108.817	85.7636	83.675	70.4167
7.8	55.7636	41.775	61.9167	23.1636	25.675	27.2167	35.4636	41.775	42.6167	43.9636	47.275	33.5167	72.8636	88.475	72.2167	67.0636	54.675	51.5167
3.9	34.4636	31.675	44.0167	17.9636	14.175	19.5167	21.0636	25.675	27.0167	24.7636	26.475	27.8167	45.5636	61.275	54.2167	36.9636	29.575	33.5167
2	22.0636	20.775	27.4167	13.3636	9.075	14.8167	13.5636	19.975	19.1167	16.0636	18.075	14.7167	28.8636	42.175	26.4167	23.6636	16.475	4.31667
1	10.5636	8.875	17.5167	6.86364	3.575	8.51667	5.36364	7.975	12.0167	8.36364	7.375	7.41667	16.7636	26.575	21.4167	12.9636	6.975	0.716667
Fraction bound
Enzyme concentration, nM	PRC2-AEBP2S			PRC2-AEBP2LTEV-JARID2			PRC2-AEBP2S-JARID2			PRC2-AEBP2Lmt1K2K-JARID2			PRC2-AEBP2Lmt1A2A-JARID2			PRC2-AEBP2Lmt1∆2∆-JARID2
	Replicate 1	Replicate 2	Replicate 3	Replicate 1	Replicate 2	Replicate 3	Replicate 1	Replicate 2	Replicate 3	Replicate 1	Replicate 2	Replicate 3	Replicate 1	Replicate 2	Replicate 3	Replicate 1	Replicate 2	Replicate 3
500	0.706949	0.718393	0.712355	0.438759	0.494452	0.506223	0.70944	0.745553	0.811619	0.951343	0.977201	0.978721	0.908707	0.931962	0.945218	0.891946	0.919189	0.898757
250	0.651753	0.657339	0.653767	0.390502	0.422948	0.404779	0.714248	0.729688	0.776042	0.909205	0.925629	0.930294	0.877484	0.91846	0.908509	0.865191	0.859539	0.821126
125	0.533653	0.536463	0.469678	0.28941	0.321856	0.264236	0.495017	0.575361	0.508734	0.871469	0.879717	0.848533	0.771998	0.812975	0.763362	0.738437	0.739803	0.62288
62.5	0.3878	0.415279	0.379638	0.208748	0.249648	0.209992	0.422421	0.459976	0.508253	0.745054	0.808648	0.707023	0.693517	0.742511	0.778973	0.495016*	0.64682	0.549196
31.3	0.311636	0.318455	0.324751	0.154504	0.193642	0.204708	0.341652	0.390264	0.38133	0.619268	0.658962	0.600734	0.556386	0.61846	0.573488	0.529665	0.517434	0.464986
15.6	0.242256	0.240133	0.254445	0.110826	0.128831	0.167723	0.269056	0.296034	0.280369	0.425557	0.481604	0.446646	0.453855	0.522679	0.459142	0.376156	0.366996	0.308845
7.8	0.171951	0.128816	0.190924	0.081591	0.090437	0.095867	0.170498	0.200841	0.204888	0.276501	0.297327	0.210797	0.307442	0.373312	0.304712	0.294139	0.239803	0.22595
3.9	0.106271	0.097672	0.135728	0.063275	0.04993	0.068745	0.101268	0.123438	0.129888	0.155746	0.166509	0.174948	0.192252	0.258544	0.228762	0.162121	0.129715	0.147003
2	0.068035	0.064061	0.084541	0.047072	0.031965	0.05219	0.06521	0.096034	0.091907	0.101029	0.113679	0.092558	0.121788	0.177954	0.111463	0.103788	0.072259	0.018933
1	0.032574	0.027367	0.054014	0.024176	0.012592	0.029999	0.025787	0.038341	0.057772	0.052601	0.046384	0.046646	0.070733	0.112131	0.090366	0.056858	0.030592	0.003143
